# Supplementary material for: trans-Tetra­aqua­bis­[bis­(pyridin-3-yl)methanone-κN]manganese(II) bis­(perchlorate)
Source: Acta Crystallogr Sect E Struct Rep Online. 2011 Dec 10;68(Pt 1):m25. doi: 10.1107/S1600536811052184 (PMC3254301; doi:10.1107/S1600536811052184)
Supplement: Supplementary file 1 [file e-68-00m25-sup1.cif]

##############################################################################
#                                                                            #
# This CIF contains the data in a paper accepted for publication in          #
# Acta Crystallographica Section E. It conforms to the requirements of       #
# Notes for Authors for Acta Crystallographica Section E, and has been       #
# peer reviewed under the auspices of the IUCr Commission on Journals.       #
#                                                                            #
# Full details of the Crystallographic Information File format               #
# are given in the paper "The Crystallographic Information File (CIF):       #
# a New Standard Archive File for Crystallography" by S. R. Hall, F. H.      #
# Allen and I. D. Brown [Acta Cryst. (1991), A47, 655-685].                  #
#                                                                            #
# The current version of the core CIF dictionary is obtainable from          #
# ftp://ftp.iucr.org/pub/cif_core.dic.                                       #
#                                                                            #
# Software is freely available for graphical display of the structure(s)     #
# in this CIF. For information consult the CIF software page                 #
# http://www.iucr.org/resources/cif/software.                                #
#                                                                            #
# This file may be used for bona fide research purposes within the           #
# scientific community so long as proper attribution is given to the journal # 
# article from which it was obtained.                                        #
#                                                                            #
##############################################################################
data_I
_audit_creation_method     SHELXL97
_chemical_name_systematic
;
<i>trans</i>-Tetraaquabis[bis(pyridin-3-yl)methanone-\k<i>N</i>]manganese(II)
bis(perchlorate)
;
_chemical_name_common     ?
_chemical_formula_moiety     'C22 H24 Mn N4 O6 2+, 2(Cl O4 -)'
_chemical_formula_sum     'C22 H24 Cl2 Mn N4 O14'
_chemical_formula_iupac     '[Mn (C11 H8 N2 O)2 (H2 O)4] (Cl O4)2'
_chemical_formula_weight     694.29
_chemical_melting_point     ?
_symmetry_cell_setting     monoclinic
_symmetry_space_group_name_H-M     'P 21/n'
_symmetry_space_group_name_Hall     '-P 2yn'
loop_
    _symmetry_equiv_pos_as_xyz
    'x, y, z'
    '-x+1/2, y+1/2, -z+1/2'
    '-x, -y, -z'
    'x-1/2, -y-1/2, z-1/2'
_cell_length_a     8.410(2)
_cell_length_b     11.962(3)
_cell_length_c     14.386(4)
_cell_angle_alpha     90.00
_cell_angle_beta     95.476(5)
_cell_angle_gamma     90.00
_cell_volume     1440.6(6)
_cell_formula_units_Z     2
_cell_measurement_reflns_used     261
_cell_measurement_theta_min     2.22
_cell_measurement_theta_max     27.21
_cell_measurement_temperature     296(2)
_exptl_crystal_description     block
_exptl_crystal_colour     colorless
_exptl_crystal_size_max     0.45
_exptl_crystal_size_mid     0.32
_exptl_crystal_size_min     0.25
_exptl_crystal_density_diffrn     1.601
_exptl_crystal_density_meas     ?
_exptl_crystal_density_method     'not measured'
_exptl_crystal_F_000     710
_exptl_absorpt_coefficient_mu     0.719
_exptl_absorpt_correction_type     multi-scan
_exptl_absorpt_process_details     '(SADABS; Bruker, 2007)'
_exptl_absorpt_correction_T_min     0.572
_exptl_absorpt_correction_T_max     1.000
_exptl_special_details
;
;
_diffrn_ambient_temperature     296(2)
_diffrn_radiation_type     MoK\a
_diffrn_radiation_wavelength     0.71073
_diffrn_radiation_source     'fine-focus sealed tube'
_diffrn_radiation_monochromator     graphite
_diffrn_measurement_device_type
;
Bruker APEXII CCD area-detector
;
_diffrn_measurement_method     '\w scans'
_diffrn_detector_area_resol_mean     ?
_diffrn_reflns_number     7576
_diffrn_reflns_av_R_equivalents     0.0756
_diffrn_reflns_av_sigmaI/netI     0.0684
_diffrn_reflns_theta_min     2.22
_diffrn_reflns_theta_max     25.00
_diffrn_reflns_theta_full     25.00
_diffrn_measured_fraction_theta_max     0.998
_diffrn_measured_fraction_theta_full     0.998
_diffrn_reflns_limit_h_min     -10
_diffrn_reflns_limit_h_max     9
_diffrn_reflns_limit_k_min     -13
_diffrn_reflns_limit_k_max     14
_diffrn_reflns_limit_l_min     -8
_diffrn_reflns_limit_l_max     17
_diffrn_standards_number     0
_diffrn_standards_interval_count     .
_diffrn_standards_interval_time     .
_diffrn_standards_decay_%     ?
_refine_special_details
;
 Refinement of F^2^ against ALL reflections.  The weighted R-factor wR and
 goodness of fit S are based on F^2^, conventional R-factors R are based
 on F, with F set to zero for negative F^2^. The threshold expression of
 F^2^ > 2sigma(F^2^) is used only for calculating R-factors(gt) etc. and is
 not relevant to the choice of reflections for refinement.  R-factors based
 on F^2^ are statistically about twice as large as those based on F, and R-
 factors based on ALL data will be even larger.
;
_reflns_number_total     2529
_reflns_number_gt     1853
_reflns_threshold_expression     I>2\s(I)
_refine_ls_structure_factor_coef     Fsqd
_refine_ls_matrix_type     full
_refine_ls_R_factor_all     0.0698
_refine_ls_R_factor_gt     0.0503
_refine_ls_wR_factor_gt     0.1300
_refine_ls_wR_factor_ref     0.1433
_refine_ls_goodness_of_fit_ref     1.044
_refine_ls_restrained_S_all     1.063
_refine_ls_number_reflns     2529
_refine_ls_number_parameters     196
_refine_ls_number_restraints     4
_refine_ls_hydrogen_treatment     constr
_refine_ls_weighting_scheme     calc
_refine_ls_weighting_details
                       'calc w=1/[\s^2^(Fo^2^)+(0.0816P)^2^] P=(Fo^2^+2Fc^2^)/3'
_atom_sites_solution_hydrogens     geom
_atom_sites_solution_primary     direct
_atom_sites_solution_secondary     difmap
_refine_ls_shift/su_max     0.000
_refine_ls_shift/su_mean     0.000
_refine_diff_density_max     0.477
_refine_diff_density_min     -0.511
_refine_ls_extinction_method     none
_refine_ls_extinction_coef     ?
loop_
    _atom_type_symbol
    _atom_type_description
    _atom_type_scat_dispersion_real
    _atom_type_scat_dispersion_imag
    _atom_type_scat_source
    'C' 'C' 0.0033 0.0016
                         'International Tables Vol C Tables 4.2.6.8 and 6.1.1.4'
    'H' 'H' 0.0000 0.0000
                         'International Tables Vol C Tables 4.2.6.8 and 6.1.1.4'
    'N' 'N' 0.0061 0.0033
                         'International Tables Vol C Tables 4.2.6.8 and 6.1.1.4'
    'O' 'O' 0.0106 0.0060
                         'International Tables Vol C Tables 4.2.6.8 and 6.1.1.4'
    'Cl' 'Cl' 0.1484 0.1585
                         'International Tables Vol C Tables 4.2.6.8 and 6.1.1.4'
    'Mn' 'Mn' 0.3368 0.7283
                         'International Tables Vol C Tables 4.2.6.8 and 6.1.1.4'
_computing_data_collection     '<i>APEX2</i> (Bruker 2007)'
_computing_cell_refinement     '<i>SAINT</i> (Bruker 2007)'
_computing_data_reduction     '<i>SAINT</i> (Bruker 2007)'
_computing_structure_solution     '<i>SHELXS97</i> (Sheldrick, 2008)'
_computing_structure_refinement     '<i>SHELXL97</i> (Sheldrick, 2008)'
_computing_molecular_graphics     '<i>SHELXTL</i> (Sheldrick, 2008)'
_computing_publication_material
;
<i>SHELXTL</i> and <i>PLATON</i> (Spek, 2009)
;
loop_
    _atom_site_type_symbol
    _atom_site_label
    _atom_site_fract_x
    _atom_site_fract_y
    _atom_site_fract_z
    _atom_site_U_iso_or_equiv
    _atom_site_adp_type
    _atom_site_calc_flag
    _atom_site_refinement_flags
    _atom_site_occupancy
    _atom_site_symmetry_multiplicity
    _atom_site_disorder_assembly
    _atom_site_disorder_group
    Mn Mn1 0.5000 0.5000 0.5000 0.0230(3) Uani d S 1 2 . .
    O O1 0.1206(3) 0.9254(2) 0.26771(19) 0.0445(8) Uani d . 1 1 . .
    N N1 0.3187(5) 1.1514(3) 0.4615(3) 0.0486(10) Uani d . 1 1 . .
    N N2 0.2861(3) 0.6001(2) 0.4305(2) 0.0298(7) Uani d . 1 1 . .
    C C1 0.3036(6) 1.1271(4) 0.5509(3) 0.0560(13) Uani d . 1 1 . .
    H H1A 0.3305 1.1816 0.5958 0.067 Uiso calc R 1 1 . .
    C C2 0.2504(6) 1.0259(4) 0.5794(3) 0.0587(14) Uani d . 1 1 . .
    H H2A 0.2426 1.0122 0.6425 0.070 Uiso calc R 1 1 . .
    C C3 0.2084(5) 0.9447(3) 0.5142(3) 0.0443(11) Uani d . 1 1 . .
    H H3A 0.1721 0.8753 0.5322 0.053 Uiso calc R 1 1 . .
    C C4 0.2211(4) 0.9681(3) 0.4213(3) 0.0296(9) Uani d . 1 1 . .
    C C5 0.2765(5) 1.0732(3) 0.3991(3) 0.0428(11) Uani d . 1 1 . .
    H H5A 0.2843 1.0895 0.3365 0.051 Uiso calc R 1 1 . .
    C C6 0.1683(4) 0.8891(3) 0.3445(3) 0.0304(9) Uani d . 1 1 . .
    C C7 0.1633(4) 0.7661(3) 0.3635(2) 0.0272(8) Uani d . 1 1 . .
    C C8 0.2842(4) 0.7106(3) 0.4172(3) 0.0300(9) Uani d . 1 1 . .
    H H8A 0.3684 0.7526 0.4455 0.036 Uiso calc R 1 1 . .
    C C9 0.1591(4) 0.5423(3) 0.3913(3) 0.0391(10) Uani d . 1 1 . .
    H H9A 0.1553 0.4656 0.4015 0.047 Uiso calc R 1 1 . .
    C C10 0.0360(5) 0.5911(3) 0.3373(3) 0.0500(13) Uani d . 1 1 . .
    H H10A -0.0487 0.5478 0.3113 0.060 Uiso calc R 1 1 . .
    C C11 0.0373(5) 0.7041(3) 0.3213(3) 0.0403(11) Uani d . 1 1 . .
    H H11A -0.0442 0.7382 0.2831 0.048 Uiso calc R 1 1 . .
    Cl Cl1 0.58846(12) 0.78266(8) 0.19059(7) 0.0363(3) Uani d . 1 1 . .
    O O2 0.4655(4) 0.8174(4) 0.2446(3) 0.0884(13) Uani d . 1 1 . .
    O O3 0.5324(4) 0.7861(3) 0.0946(2) 0.0706(11) Uani d . 1 1 . .
    O O4 0.6421(5) 0.6736(3) 0.2170(2) 0.0752(12) Uani d . 1 1 . .
    O O5 0.7196(4) 0.8584(3) 0.2095(3) 0.0671(10) Uani d . 1 1 . .
    O O1W 0.5725(3) 0.6446(2) 0.58278(18) 0.0372(7) Uani d D 1 1 . .
    O O2W 0.6431(3) 0.5430(2) 0.38484(19) 0.0429(7) Uani d D 1 1 . .
    H H1WA 0.6090 0.7146 0.5761 0.064 Uiso d RD 1 1 . .
    H H2WA 0.6821 0.4815 0.3606 0.064 Uiso d RD 1 1 . .
    H H2WB 0.6215 0.5865 0.3351 0.064 Uiso d RD 1 1 . .
    H H1WB 0.5147 0.6440 0.6352 0.064 Uiso d RD 1 1 . .
loop_
    _atom_site_aniso_label
    _atom_site_aniso_U_11
    _atom_site_aniso_U_22
    _atom_site_aniso_U_33
    _atom_site_aniso_U_12
    _atom_site_aniso_U_13
    _atom_site_aniso_U_23
    Mn1 0.0316(5) 0.0164(4) 0.0206(4) -0.0026(3) 0.0008(3) 0.0006(3)
    O1 0.069(2) 0.0323(15) 0.0293(16) 0.0054(14) -0.0088(14) 0.0023(13)
    N1 0.075(3) 0.0299(19) 0.041(2) -0.0167(18) 0.0046(19) 0.0002(16)
    N2 0.0303(17) 0.0231(17) 0.0355(19) -0.0009(13) 0.0006(14) -0.0005(14)
    C1 0.087(4) 0.037(3) 0.043(3) -0.017(2) 0.001(3) -0.010(2)
    C2 0.107(4) 0.043(3) 0.027(2) -0.024(3) 0.008(3) -0.001(2)
    C3 0.071(3) 0.029(2) 0.033(2) -0.011(2) 0.004(2) 0.0025(18)
    C4 0.037(2) 0.0231(18) 0.029(2) -0.0018(16) 0.0037(17) -0.0006(16)
    C5 0.066(3) 0.033(2) 0.029(2) -0.007(2) 0.004(2) 0.0059(18)
    C6 0.035(2) 0.025(2) 0.031(2) 0.0033(16) -0.0004(17) 0.0002(16)
    C7 0.029(2) 0.027(2) 0.026(2) 0.0007(15) 0.0037(16) -0.0037(16)
    C8 0.030(2) 0.025(2) 0.034(2) -0.0047(15) -0.0026(17) -0.0045(16)
    C9 0.037(2) 0.025(2) 0.055(3) -0.0073(18) 0.004(2) -0.0016(19)
    C10 0.030(2) 0.033(2) 0.083(4) -0.0073(18) -0.013(2) -0.009(2)
    C11 0.032(2) 0.034(2) 0.053(3) 0.0036(18) -0.008(2) -0.005(2)
    Cl1 0.0444(6) 0.0336(6) 0.0316(6) 0.0038(4) 0.0070(4) 0.0028(4)
    O2 0.067(3) 0.130(4) 0.075(3) 0.023(2) 0.040(2) 0.003(3)
    O3 0.097(3) 0.073(2) 0.039(2) 0.025(2) -0.0151(19) -0.0047(17)
    O4 0.123(3) 0.0360(18) 0.064(3) 0.012(2) -0.003(2) 0.0135(17)
    O5 0.061(2) 0.058(2) 0.082(3) -0.0116(17) -0.0004(19) 0.0085(19)
    O1W 0.0595(18) 0.0210(13) 0.0305(15) -0.0106(12) 0.0009(13) -0.0003(11)
    O2W 0.0547(18) 0.0373(16) 0.0393(17) -0.0002(14) 0.0173(14) 0.0067(13)
_geom_special_details
;
 All esds (except the esd in the dihedral angle between two l.s. planes)
 are estimated using the full covariance matrix.  The cell esds are taken
 into account individually in the estimation of esds in distances, angles
 and torsion angles; correlations between esds in cell parameters are only
 used when they are defined by crystal symmetry.  An approximate (isotropic)
 treatment of cell esds is used for estimating esds involving l.s. planes.
;
loop_
    _geom_bond_atom_site_label_1
    _geom_bond_atom_site_label_2
    _geom_bond_site_symmetry_2
    _geom_bond_distance
    _geom_bond_publ_flag
    Mn1 O1W 3_666 2.155(2) ?
    Mn1 O1W . 2.155(2) ?
    Mn1 O2W . 2.199(3) ?
    Mn1 O2W 3_666 2.199(3) ?
    Mn1 N2 3_666 2.307(3) ?
    Mn1 N2 . 2.307(3) ?
    O1 C6 . 1.218(4) ?
    N1 C5 . 1.321(5) ?
    N1 C1 . 1.337(6) ?
    N2 C8 . 1.336(4) ?
    N2 C9 . 1.350(4) ?
    C1 C2 . 1.367(6) ?
    C1 H1A . 0.9300 ?
    C2 C3 . 1.374(6) ?
    C2 H2A . 0.9300 ?
    C3 C4 . 1.379(5) ?
    C3 H3A . 0.9300 ?
    C4 C5 . 1.389(5) ?
    C4 C6 . 1.489(5) ?
    C5 H5A . 0.9300 ?
    C6 C7 . 1.499(5) ?
    C7 C11 . 1.386(5) ?
    C7 C8 . 1.386(5) ?
    C8 H8A . 0.9300 ?
    C9 C10 . 1.365(6) ?
    C9 H9A . 0.9300 ?
    C10 C11 . 1.371(6) ?
    C10 H10A . 0.9300 ?
    C11 H11A . 0.9300 ?
    Cl1 O2 . 1.414(4) ?
    Cl1 O3 . 1.416(3) ?
    Cl1 O4 . 1.420(3) ?
    Cl1 O5 . 1.434(3) ?
    O1W H1WA . 0.9000 ?
    O1W H1WB . 0.9400 ?
    O2W H2WA . 0.8900 ?
    O2W H2WB . 0.8900 ?
loop_
    _geom_angle_atom_site_label_1
    _geom_angle_atom_site_label_2
    _geom_angle_atom_site_label_3
    _geom_angle_site_symmetry_1
    _geom_angle_site_symmetry_3
    _geom_angle
    _geom_angle_publ_flag
    O1W Mn1 O1W 3_666 . 180.00(7) ?
    O1W Mn1 O2W 3_666 . 85.27(10) ?
    O1W Mn1 O2W . . 94.73(10) ?
    O1W Mn1 O2W 3_666 3_666 94.73(10) ?
    O1W Mn1 O2W . 3_666 85.27(10) ?
    O2W Mn1 O2W . 3_666 180.0 ?
    O1W Mn1 N2 3_666 3_666 89.47(10) ?
    O1W Mn1 N2 . 3_666 90.53(10) ?
    O2W Mn1 N2 . 3_666 89.29(11) ?
    O2W Mn1 N2 3_666 3_666 90.71(11) ?
    O1W Mn1 N2 3_666 . 90.53(10) ?
    O1W Mn1 N2 . . 89.47(10) ?
    O2W Mn1 N2 . . 90.71(11) ?
    O2W Mn1 N2 3_666 . 89.29(11) ?
    N2 Mn1 N2 3_666 . 180.0000(10)
                                 ?
    C5 N1 C1 . . 117.2(4) ?
    C8 N2 C9 . . 116.6(3) ?
    C8 N2 Mn1 . . 125.0(2) ?
    C9 N2 Mn1 . . 117.9(2) ?
    N1 C1 C2 . . 123.0(4) ?
    N1 C1 H1A . . 118.5 ?
    C2 C1 H1A . . 118.5 ?
    C1 C2 C3 . . 119.4(4) ?
    C1 C2 H2A . . 120.3 ?
    C3 C2 H2A . . 120.3 ?
    C2 C3 C4 . . 118.7(4) ?
    C2 C3 H3A . . 120.6 ?
    C4 C3 H3A . . 120.6 ?
    C3 C4 C5 . . 117.7(4) ?
    C3 C4 C6 . . 123.1(3) ?
    C5 C4 C6 . . 119.1(3) ?
    N1 C5 C4 . . 124.0(4) ?
    N1 C5 H5A . . 118.0 ?
    C4 C5 H5A . . 118.0 ?
    O1 C6 C4 . . 119.8(3) ?
    O1 C6 C7 . . 120.1(3) ?
    C4 C6 C7 . . 119.9(3) ?
    C11 C7 C8 . . 118.6(3) ?
    C11 C7 C6 . . 118.6(3) ?
    C8 C7 C6 . . 122.7(3) ?
    N2 C8 C7 . . 123.5(3) ?
    N2 C8 H8A . . 118.2 ?
    C7 C8 H8A . . 118.2 ?
    N2 C9 C10 . . 123.1(4) ?
    N2 C9 H9A . . 118.5 ?
    C10 C9 H9A . . 118.5 ?
    C9 C10 C11 . . 120.0(4) ?
    C9 C10 H10A . . 120.0 ?
    C11 C10 H10A . . 120.0 ?
    C10 C11 C7 . . 118.2(4) ?
    C10 C11 H11A . . 120.9 ?
    C7 C11 H11A . . 120.9 ?
    O2 Cl1 O3 . . 109.5(2) ?
    O2 Cl1 O4 . . 110.7(3) ?
    O3 Cl1 O4 . . 110.8(2) ?
    O2 Cl1 O5 . . 107.5(2) ?
    O3 Cl1 O5 . . 110.2(2) ?
    O4 Cl1 O5 . . 108.1(2) ?
    Mn1 O1W H1WA . . 140.3 ?
    Mn1 O1W H1WB . . 107.0 ?
    H1WA O1W H1WB . . 108 ?
    Mn1 O2W H2WA . . 110.5 ?
    Mn1 O2W H2WB . . 131.2 ?
    H2WA O2W H2WB . . 102.9 ?
loop_
    _geom_torsion_atom_site_label_1
    _geom_torsion_atom_site_label_2
    _geom_torsion_atom_site_label_3
    _geom_torsion_atom_site_label_4
    _geom_torsion_site_symmetry_1
    _geom_torsion_site_symmetry_2
    _geom_torsion_site_symmetry_3
    _geom_torsion_site_symmetry_4
    _geom_torsion
    _geom_torsion_publ_flag
    O1W Mn1 N2 C8 3_666 . . . -150.3(3) ?
    O1W Mn1 N2 C8 . . . . 29.7(3) ?
    O2W Mn1 N2 C8 . . . . -65.0(3) ?
    O2W Mn1 N2 C8 3_666 . . . 115.0(3) ?
    O1W Mn1 N2 C9 3_666 . . . 22.3(3) ?
    O1W Mn1 N2 C9 . . . . -157.7(3) ?
    O2W Mn1 N2 C9 . . . . 107.5(3) ?
    O2W Mn1 N2 C9 3_666 . . . -72.5(3) ?
    C5 N1 C1 C2 . . . . 1.4(8) ?
    N1 C1 C2 C3 . . . . -0.7(9) ?
    C1 C2 C3 C4 . . . . -0.1(8) ?
    C2 C3 C4 C5 . . . . 0.2(7) ?
    C2 C3 C4 C6 . . . . -175.6(4) ?
    C1 N1 C5 C4 . . . . -1.3(7) ?
    C3 C4 C5 N1 . . . . 0.5(7) ?
    C6 C4 C5 N1 . . . . 176.5(4) ?
    C3 C4 C6 O1 . . . . 150.1(4) ?
    C5 C4 C6 O1 . . . . -25.7(6) ?
    C3 C4 C6 C7 . . . . -25.7(6) ?
    C5 C4 C6 C7 . . . . 158.5(4) ?
    O1 C6 C7 C11 . . . . -35.3(5) ?
    C4 C6 C7 C11 . . . . 140.5(4) ?
    O1 C6 C7 C8 . . . . 141.0(4) ?
    C4 C6 C7 C8 . . . . -43.3(5) ?
    C9 N2 C8 C7 . . . . -2.4(6) ?
    Mn1 N2 C8 C7 . . . . 170.3(3) ?
    C11 C7 C8 N2 . . . . 0.1(6) ?
    C6 C7 C8 N2 . . . . -176.1(4) ?
    C8 N2 C9 C10 . . . . 2.5(6) ?
    Mn1 N2 C9 C10 . . . . -170.6(4) ?
    N2 C9 C10 C11 . . . . -0.4(7) ?
    C9 C10 C11 C7 . . . . -1.9(7) ?
    C8 C7 C11 C10 . . . . 2.0(6) ?
    C6 C7 C11 C10 . . . . 178.4(4) ?
loop_
    _geom_hbond_atom_site_label_D
    _geom_hbond_atom_site_label_H
    _geom_hbond_atom_site_label_A
    _geom_hbond_site_symmetry_A
    _geom_hbond_distance_DH
    _geom_hbond_distance_HA
    _geom_hbond_distance_DA
    _geom_hbond_angle_DHA
    _geom_hbond_publ_flag
    O1W H1WA N1 3_676 0.90 1.82 2.704(4) 169 y
    O2W H2WA O5 2_645 0.89 2.01 2.889(5) 171 y
    O2W H2WB O4 1_555 0.89 2.01 2.876(4) 162 y
    O1W H1WB O1 4_676 0.94 2.19 2.782(3) 120 y
data_global
_journal_date_recd_electronic     2011-11-17
_journal_date_accepted     2011-12-03
_journal_name_full     'Acta Crystallographica, Section E'
_journal_year     2012
_journal_volume     68
_journal_issue      1
_journal_page_first     m25
_journal_page_last     m25
_journal_paper_category     QM
_journal_paper_doi     10.1107/S1600536811052184
_journal_coeditor_code     ZS2167
_publ_contact_author_name     'Dr. Bin Liu'
_publ_contact_author_address
;
Department of Chemistry, Capital Normal University,
Beijing 100048, People's Public of China
;
_publ_contact_author_email     'binliu92@yahoo.cn'
_publ_contact_author_fax     '+86 010 6890-2320'
_publ_contact_author_phone     '+86 010 6890-3610'
_publ_section_title
;
<i>trans</i>-Tetraaquabis[bis(pyridin-3-yl)methanone-\k<i>N</i>]manganese(II)
bis(perchlorate)
;
loop_
    _publ_author_name
    _publ_author_address
    'Bin Liu'
;
Department of Chemistry,
Capital Normal University,
Beijing 100048,
People's Republic of China
;
    'Fan Zhang'
;
Department of Chemistry,
Capital Normal University,
Beijing 100048,
People's Republic of China
;
