# Supplementary material for: trans-Tetra­aqua­bis­[bis­(pyridin-3-yl)methanone-κN]manganese(II) bis­(perchlorate)
Source: Acta Crystallogr Sect E Struct Rep Online. 2011 Dec 10;68(Pt 1):m25. doi: 10.1107/S1600536811052184 (PMC3254301; doi:10.1107/S1600536811052184)
Supplement: Supplementary file 2 [file e-68-00m25-Isup2.hkl]

# 
# h,k,l, Fc-squared, Fo-squared, sigma(Fo-squared) and status flag 
# 
data_I
_shelx_title ' Y in P2(1)/n' 
_shelx_refln_list_code          4 
_shelx_F_calc_maximum      257.88 
_exptl_crystal_F_000       710.00 
_reflns_d_resolution_high  0.8408 
 
loop_ 
 _symmetry_equiv_pos_as_xyz 
 'x, y, z' 
 '-x+1/2, y+1/2, -z+1/2' 
 '-x, -y, -z' 
 'x-1/2, -y-1/2, z-1/2' 
 
_cell_length_a     8.4098 
_cell_length_b    11.9619 
_cell_length_c    14.3863 
_cell_angle_alpha  90.000 
_cell_angle_beta   95.476 
_cell_angle_gamma  90.000 
 
_shelx_F_squared_multiplier     1.000 
 
loop_ 
 _refln_index_h 
 _refln_index_k 
 _refln_index_l 
 _refln_F_squared_calc 
 _refln_F_squared_meas 
 _refln_F_squared_sigma 
 _refln_observed_status 
   2   0   0      993.44     1054.30     74.58 o 
   4   0   0     1017.59     1043.16     37.98 o 
   6   0   0      222.13      250.96     20.40 o 
   8   0   0        3.71       -4.54     13.15 o 
   1   1   0     2709.59     2892.44    174.01 o 
   2   1   0    28440.49    25638.77    628.84 o 
   3   1   0      254.47      272.92      8.73 o 
   4   1   0      136.70      152.96      8.98 o 
   5   1   0      225.91      226.15     12.35 o 
   6   1   0        0.26        1.93      6.04 o 
   7   1   0      288.92      335.81     17.09 o 
   8   1   0        0.07       -3.44     10.26 o 
   9   1   0      267.89      262.35     35.21 o 
   0   2   0        2.99        2.21      2.26 o 
   1   2   0     2177.34     2034.07     73.15 o 
   2   2   0     3764.37     3456.43    148.24 o 
   3   2   0     3895.35     3864.39    168.49 o 
   4   2   0     1332.50     1152.59     22.07 o 
   5   2   0     1006.02      976.81     35.82 o 
   6   2   0     1264.08     1220.52     42.01 o 
   7   2   0        5.70       -1.83      7.10 o 
   8   2   0      510.61      495.38     25.10 o 
   9   2   0       14.00        7.17     14.48 o 
   1   3   0     8838.33     8095.77    216.79 o 
   2   3   0     1725.29     1863.60     84.77 o 
   3   3   0     1991.27     2169.09     70.54 o 
   4   3   0     1960.92     1862.03     58.00 o 
   5   3   0     1163.98     1151.54     48.47 o 
   6   3   0       28.64       12.72      7.76 o 
   7   3   0       46.88       47.37     11.73 o 
   8   3   0       54.94       67.55     19.96 o 
   9   3   0      244.23      293.27     38.67 o 
   0   4   0      980.20     1100.23     22.78 o 
   1   4   0     1598.12     1594.83     24.60 o 
   2   4   0     3657.03     3664.59    115.07 o 
   3   4   0      423.49      368.11     15.37 o 
   4   4   0      226.27      259.83     14.80 o 
   5   4   0        0.44       -9.69      6.57 o 
   6   4   0       97.54      125.23     15.53 o 
   7   4   0      155.99      175.77     22.01 o 
   8   4   0      223.19      195.46     30.28 o 
   9   4   0       58.01       63.66     21.29 o 
   1   5   0      553.37      513.46     22.01 o 
   2   5   0      566.27      515.10     17.28 o 
   3   5   0      179.34      202.26     15.22 o 
   4   5   0       20.55        8.50      7.09 o 
   5   5   0     1988.36     1759.91    103.74 o 
   6   5   0       84.75       90.37     15.77 o 
   7   5   0      467.74      490.83     30.33 o 
   8   5   0        5.59       15.22     12.73 o 
   9   5   0       96.76       79.97     23.78 o 
   0   6   0      277.97      221.62     15.96 o 
   1   6   0      124.60      160.69     10.27 o 
   2   6   0      868.38      816.74     23.01 o 
   3   6   0     2091.87     1954.04     97.24 o 
   4   6   0     1041.26      944.86     60.67 o 
   5   6   0      390.34      403.07     23.83 o 
   6   6   0      300.96      299.08     23.57 o 
   7   6   0       30.98       33.17     12.43 o 
   8   6   0      123.85      111.61     19.00 o 
   9   6   0       38.59       39.67     20.26 o 
   1   7   0     4895.27     4546.37     48.61 o 
   2   7   0      211.93      228.97     12.16 o 
   3   7   0     4631.54     4033.73    144.85 o 
   4   7   0      283.96      307.82     17.46 o 
   5   7   0      133.89      177.95     21.95 o 
   6   7   0        0.01      -14.01      9.38 o 
   7   7   0       23.02        2.25     11.86 o 
   8   7   0       45.27       29.57     17.96 o 
   0   8   0       64.44       65.62     14.21 o 
   1   8   0      510.20      510.88     18.51 o 
   2   8   0      267.53      294.23     16.69 o 
   3   8   0     1007.95      920.05     36.37 o 
   4   8   0      549.51      493.06     23.23 o 
   5   8   0      802.19      771.10     33.72 o 
   6   8   0      286.80      353.10     27.02 o 
   7   8   0       46.78       34.77     14.48 o 
   8   8   0       23.43       53.23     22.13 o 
   1   9   0       86.66       72.69     13.23 o 
   2   9   0       86.85       82.20     14.46 o 
   3   9   0       84.34       87.10     13.38 o 
   4   9   0      652.80      544.63     25.77 o 
   5   9   0     1479.36     1350.78     75.89 o 
   6   9   0       58.02       45.14     16.01 o 
   7   9   0      262.76      305.80     33.82 o 
   0  10   0      241.22      237.50     41.41 o 
   1  10   0      273.22      313.83     24.50 o 
   2  10   0     1175.56     1093.05     38.64 o 
   3  10   0      290.30      353.11     26.61 o 
   4  10   0      556.61      505.58     29.13 o 
   5  10   0       34.74       37.77     16.11 o 
   6  10   0       32.68       25.34     16.79 o 
   7  10   0       45.36       25.99     20.56 o 
   1  11   0      619.99      599.84     45.90 o 
   2  11   0        0.28      -14.08     10.92 o 
   3  11   0       69.39       46.03     20.35 o 
   4  11   0      121.88      158.30     23.16 o 
   5  11   0       41.93       29.43     15.87 o 
   6  11   0       15.18       10.12     18.45 o 
   0  12   0       68.22       41.02     33.59 o 
   1  12   0        9.08        6.07     17.12 o 
   2  12   0      332.91      341.97     40.10 o 
   3  12   0        0.02       11.61     15.19 o 
   4  12   0      289.14      324.19     31.83 o 
   5  12   0        4.83      -20.19     15.05 o 
   1  13   0      164.94      174.58     34.09 o 
   2  13   0      250.98      296.26     43.93 o 
   3  13   0      332.31      341.53     45.44 o 
   4  13   0       63.36      100.07     24.48 o 
   0  14   0      600.32      595.32     65.63 o 
   1  14   0        7.65        9.43     23.12 o 
  -9   0   1      932.95      956.26     74.61 o 
  -7   0   1     1347.73     1088.89    121.68 o 
  -5   0   1     1213.11      967.11     52.50 o 
  -3   0   1       15.70        6.07      4.86 o 
  -1   0   1      631.64      778.52     22.27 o 
   1   0   1       43.22       54.36      4.33 o 
   3   0   1      193.00      165.29      9.98 o 
   5   0   1      841.12      765.46     54.28 o 
   7   0   1      343.48      375.35     26.21 o 
   9   0   1       19.11       18.46     19.05 o 
  -9   1   1      136.12      144.81     25.97 o 
  -8   1   1        4.66        0.03     12.17 o 
  -7   1   1      401.60      415.01     40.46 o 
  -6   1   1      567.54      520.62     22.92 o 
  -5   1   1      473.36      415.61     13.95 o 
  -4   1   1       24.75       19.31      5.39 o 
  -3   1   1       93.56       51.88      7.30 o 
  -2   1   1    14727.99    14209.90    511.84 o 
  -1   1   1      109.30      171.88     10.50 o 
   0   1   1     1292.07     1492.63     56.06 o 
   1   1   1     6688.54     6434.87    260.03 o 
   2   1   1    10688.66    10094.75    178.39 o 
   3   1   1        0.02        0.25      2.96 o 
   4   1   1      114.24      104.84      8.98 o 
   5   1   1       12.78        3.12      5.37 o 
   6   1   1      454.64      446.92     19.54 o 
   7   1   1      215.23      248.93     16.83 o 
   8   1   1      742.60      730.75     29.89 o 
   9   1   1      126.55      120.64     17.49 o 
  -9   2   1       11.31        5.05     12.61 o 
  -8   2   1       90.60       97.61     18.41 o 
  -7   2   1       35.54       29.79     11.54 o 
  -6   2   1        4.36       -7.62      7.12 o 
  -5   2   1      176.88      158.41     16.46 o 
  -4   2   1     4758.03     4683.67    140.38 o 
  -3   2   1     7127.10     6386.32    184.20 o 
  -2   2   1      609.99      500.22     20.63 o 
  -1   2   1    11204.11    11564.37    390.05 o 
   0   2   1     2441.74     2314.80    235.23 o 
   1   2   1     1740.58     1914.24     83.61 o 
   2   2   1        7.57        8.66      2.78 o 
   3   2   1      444.63      541.08     23.51 o 
   4   2   1     3318.38     3045.36     93.78 o 
   5   2   1       49.67       40.56      6.84 o 
   6   2   1      671.70      621.74     24.48 o 
   7   2   1     1409.52     1302.37     43.33 o 
   8   2   1       40.06       55.03     13.13 o 
   9   2   1      275.87      287.14     32.08 o 
  -9   3   1       14.95        6.16     15.46 o 
  -8   3   1      632.72      629.00     66.22 o 
  -7   3   1       30.94       30.68     11.37 o 
  -6   3   1     2541.81     2124.37     86.72 o 
  -5   3   1      538.77      456.12     30.84 o 
  -4   3   1       13.05       25.89      7.75 o 
  -3   3   1      611.32      562.63     26.58 o 
  -2   3   1      141.06      119.00      8.50 o 
  -1   3   1     2585.07     2568.03     60.61 o 
   0   3   1        3.59        8.12      3.37 o 
   1   3   1     8795.43     8712.09    243.06 o 
   2   3   1     2863.99     3218.84    100.09 o 
   3   3   1      707.93      729.84     20.21 o 
   4   3   1      150.48      180.35     17.51 o 
   5   3   1      376.06      339.81     17.62 o 
   6   3   1     2031.54     1921.35    100.13 o 
   7   3   1      174.85      200.58     22.10 o 
   8   3   1        3.37        4.84     11.19 o 
   9   3   1        0.42       10.49     14.02 o 
  -9   4   1      205.92      247.13     35.30 o 
  -8   4   1       54.15       38.23     22.02 o 
  -7   4   1     1037.44     1003.38     58.98 o 
  -6   4   1      644.52      588.51     30.17 o 
  -5   4   1       34.56       27.76      9.43 o 
  -4   4   1      166.21      188.76     24.98 o 
  -3   4   1        4.94        9.30      5.85 o 
  -2   4   1      528.78      518.89     16.24 o 
  -1   4   1      264.38      283.44     10.15 o 
   0   4   1     2690.82     2645.36    145.13 o 
   1   4   1       43.38       58.09      7.17 o 
   2   4   1     1121.92     1087.11     50.47 o 
   3   4   1     7294.66     7459.74    103.84 o 
   4   4   1      547.25      516.94     15.08 o 
   5   4   1      637.10      663.46     20.29 o 
   6   4   1       12.87       -5.88      7.99 o 
   7   4   1      463.42      443.48     23.42 o 
   8   4   1      229.95      203.10     27.23 o 
   9   4   1       21.22        5.67     12.56 o 
  -9   5   1       21.39       20.40     18.13 o 
  -8   5   1        8.77       12.24     16.02 o 
  -7   5   1      151.16      180.78     23.10 o 
  -6   5   1      319.89      317.30     21.05 o 
  -5   5   1      693.04      646.31     45.17 o 
  -4   5   1     1474.42     1342.38     69.97 o 
  -3   5   1       66.40       84.75      9.31 o 
  -2   5   1     1801.75     1647.26     45.06 o 
  -1   5   1     1662.10     1793.06     26.18 o 
   0   5   1     4116.99     3798.77    159.27 o 
   1   5   1     1159.57     1194.98     28.18 o 
   2   5   1     2639.95     3203.79    175.07 o 
   3   5   1      795.54      805.11     32.14 o 
   4   5   1       14.04        8.30      7.66 o 
   5   5   1      169.21      230.79     19.04 o 
   6   5   1      309.07      318.79     23.12 o 
   7   5   1        8.70        8.63      9.95 o 
   8   5   1      451.54      479.85     27.42 o 
   9   5   1       26.22        8.15     16.01 o 
  -9   6   1        9.93       -1.90     16.21 o 
  -8   6   1       58.67       30.63     17.82 o 
  -7   6   1      239.17      267.88     28.11 o 
  -6   6   1      112.70      163.12     18.98 o 
  -5   6   1      813.09      693.87     26.47 o 
  -4   6   1       65.96       50.34     11.14 o 
  -3   6   1     1826.05     1712.86     74.03 o 
  -2   6   1        1.33        0.63      6.29 o 
  -1   6   1      203.92      167.87     11.21 o 
   0   6   1       28.96       13.36      5.12 o 
   1   6   1     8778.82     9093.58     95.96 o 
   2   6   1     2361.21     2361.10    131.61 o 
   3   6   1      243.83      241.17     16.77 o 
   4   6   1       39.16       23.88      9.19 o 
   5   6   1       38.16       40.32     11.50 o 
   6   6   1      737.49      701.88     43.02 o 
   7   6   1      296.60      297.48     25.75 o 
   8   6   1       69.93       38.86     14.90 o 
  -8   7   1      474.97      475.13     49.87 o 
  -7   7   1      121.77      118.68     20.69 o 
  -6   7   1      814.71      741.70     40.63 o 
  -5   7   1       18.89        8.76      9.69 o 
  -4   7   1       98.40       91.97     15.05 o 
  -3   7   1       41.24       39.77     13.40 o 
  -2   7   1        4.02       10.06      8.19 o 
  -1   7   1      820.42      833.24     36.94 o 
   0   7   1        2.09        3.74      4.67 o 
   1   7   1       66.12       80.88      8.36 o 
   2   7   1     2620.30     2355.57    107.35 o 
   3   7   1      107.70      144.45     14.50 o 
   4   7   1     1006.76      892.52     40.71 o 
   5   7   1        0.17       -7.74      7.25 o 
   6   7   1        4.56       -8.22     10.70 o 
   7   7   1       71.82       65.39     15.70 o 
   8   7   1        2.38      -19.40     12.93 o 
  -8   8   1        0.93        8.83     16.05 o 
  -7   8   1       51.39       45.16     18.63 o 
  -6   8   1        5.56       24.97     13.16 o 
  -5   8   1       25.29       24.37     12.21 o 
  -4   8   1     2985.85     2659.62     80.06 o 
  -3   8   1      746.61      651.09     33.13 o 
  -2   8   1      251.93      286.23     15.62 o 
  -1   8   1     1191.01     1093.56     45.72 o 
   0   8   1      469.63      420.62     15.12 o 
   1   8   1     1455.67     1344.28     25.10 o 
   2   8   1       87.40       83.46     12.13 o 
   3   8   1      265.32      294.19     19.66 o 
   4   8   1      680.02      590.78     24.85 o 
   5   8   1      771.28      679.98     28.50 o 
   6   8   1        4.95        1.96     10.16 o 
   7   8   1       55.85       33.64     12.90 o 
   8   8   1        2.44        8.43     14.78 o 
  -7   9   1       15.52       33.49     18.82 o 
  -6   9   1        0.56       -9.01     11.35 o 
  -5   9   1       91.16      121.08     21.31 o 
  -4   9   1      722.79      740.53     34.12 o 
  -3   9   1      197.83      218.29     22.99 o 
  -2   9   1     2825.31     2655.58     56.63 o 
  -1   9   1      151.71      191.29     15.25 o 
   0   9   1     1803.56     1703.92     49.45 o 
   1   9   1      250.45      279.29     21.20 o 
   2   9   1      344.21      327.94     18.54 o 
   3   9   1       28.83       19.88     10.85 o 
   4   9   1     1307.42     1136.97     55.14 o 
   5   9   1       15.63        6.44     10.56 o 
   6   9   1       13.28       -0.54     11.60 o 
   7   9   1        3.44       -0.40     13.00 o 
  -7  10   1      147.84      159.84     27.92 o 
  -6  10   1       10.64       14.50     15.51 o 
  -5  10   1      904.53      722.31     36.04 o 
  -4  10   1      156.01      158.40     21.30 o 
  -3  10   1        7.44        2.42     11.71 o 
  -2  10   1       68.48       92.45     17.21 o 
  -1  10   1      100.01       99.27     17.46 o 
   0  10   1     1001.62      874.14     32.71 o 
   1  10   1       10.27       12.19     10.71 o 
   2  10   1        5.74      -10.44      8.17 o 
   3  10   1      343.43      365.74     25.71 o 
   4  10   1       50.04       51.21     14.66 o 
   5  10   1      406.72      418.16     28.73 o 
   6  10   1      142.93      138.94     21.58 o 
   7  10   1        0.51        5.02     19.68 o 
  -6  11   1       91.55       75.03     22.16 o 
  -5  11   1      254.79      313.72     38.59 o 
  -4  11   1      163.74      166.37     24.05 o 
  -3  11   1       40.82       48.93     16.64 o 
  -2  11   1       71.71       94.76     23.62 o 
  -1  11   1        8.00        0.97     13.90 o 
   0  11   1      198.29      165.42     28.17 o 
   1  11   1      568.65      474.61     27.20 o 
   2  11   1      364.00      360.82     25.35 o 
   3  11   1       13.28       10.37     14.32 o 
   4  11   1     1225.87     1159.12     57.79 o 
   5  11   1        2.83      -16.71     15.13 o 
   6  11   1      455.39      552.24     39.08 o 
  -5  12   1      278.59      353.53     39.50 o 
  -4  12   1      143.00      194.70     40.04 o 
  -3  12   1      563.78      557.70     33.23 o 
  -2  12   1        8.80      -11.02     15.28 o 
  -1  12   1      724.20      709.01     45.99 o 
   0  12   1      320.75      315.86     41.99 o 
   1  12   1      191.92      190.28     32.26 o 
   2  12   1      172.14      183.85     23.84 o 
   3  12   1        5.81        7.02     12.20 o 
   4  12   1        3.38       25.08     15.47 o 
   5  12   1      109.00       73.69     18.54 o 
  -4  13   1      429.16      428.14    127.54 o 
  -3  13   1        0.10        0.65     37.50 o 
  -2  13   1      912.65      798.60     51.89 o 
  -1  13   1       60.66       54.19     23.46 o 
   0  13   1      173.91      198.96     35.49 o 
   1  13   1       32.85       31.19     21.93 o 
   2  13   1       56.11       78.29     26.53 o 
   3  13   1        0.89        5.52     22.46 o 
  -1  14   1      129.78      149.21     38.93 o 
   0  14   1       28.47       10.80     22.58 o 
   1  14   1      288.59      301.51     41.70 o 
 -10   0   2       78.69       84.38     37.11 o 
  -8   0   2      627.58      633.60     56.25 o 
  -6   0   2     2343.77     2040.26     83.99 o 
  -4   0   2    10373.83     9770.02    155.08 o 
  -2   0   2     3571.45     3380.89     66.02 o 
   0   0   2       56.80       94.38      9.96 o 
   2   0   2     2904.82     3073.88    165.45 o 
   4   0   2      832.76      881.86     24.80 o 
   6   0   2      238.09      243.87     23.91 o 
   8   0   2     1858.31     1821.44     84.08 o 
  -9   1   2      251.59      265.43     40.05 o 
  -8   1   2      185.67      193.06     29.52 o 
  -7   1   2       44.05       40.83     12.32 o 
  -6   1   2     1474.97     1267.37    107.78 o 
  -5   1   2     3239.29     2478.03    278.09 o 
  -4   1   2       28.56       34.87      8.76 o 
  -3   1   2     3792.61     3670.55    273.50 o 
  -2   1   2     9363.14     8137.56    360.56 o 
  -1   1   2     1805.03     2048.72     84.28 o 
   0   1   2      128.36      151.61      5.58 o 
   1   1   2     4829.99     5009.10    164.71 o 
   2   1   2       86.06       74.17      5.02 o 
   3   1   2     3107.04     2960.32    110.12 o 
   4   1   2      138.81      177.11     11.44 o 
   5   1   2      609.57      576.58     16.11 o 
   6   1   2      385.81      390.36     21.38 o 
   7   1   2       43.37       54.61     10.47 o 
   8   1   2      116.06      114.12     14.10 o 
   9   1   2      173.51      183.85     19.33 o 
  -9   2   2       19.76       17.55     21.25 o 
  -8   2   2      332.37      353.58     30.67 o 
  -7   2   2      229.98      235.86     23.71 o 
  -6   2   2       97.83      131.62     18.96 o 
  -5   2   2     1141.71     1102.25     43.34 o 
  -4   2   2      551.40      549.89     22.31 o 
  -3   2   2     2194.98     2161.83     38.51 o 
  -2   2   2     1520.50     1368.36     45.67 o 
  -1   2   2     1438.96     1494.24     51.51 o 
   0   2   2    16199.26    15263.81   2206.05 o 
   1   2   2     1586.24     1789.94     45.07 o 
   2   2   2    11655.08    10892.43    281.00 o 
   3   2   2     2302.77     2515.08     70.90 o 
   4   2   2     1859.09     1813.19     37.79 o 
   5   2   2       52.08       40.39      7.24 o 
   6   2   2       24.76       30.52      7.63 o 
   7   2   2        1.51        1.53      8.32 o 
   8   2   2        0.55       -3.68      9.40 o 
   9   2   2       84.76       82.46     18.04 o 
  -9   3   2       14.37       11.81     15.37 o 
  -8   3   2       80.79       96.22     20.27 o 
  -7   3   2      563.28      530.29     29.01 o 
  -6   3   2        2.25        2.24      8.94 o 
  -5   3   2      898.32      766.96     29.46 o 
  -4   3   2      218.11      203.10     16.14 o 
  -3   3   2       33.96       53.19      9.17 o 
  -2   3   2     1385.44     1242.16     58.36 o 
  -1   3   2       29.05       46.10      5.42 o 
   0   3   2     5436.29     5409.52    114.88 o 
   1   3   2      159.66      209.54      7.53 o 
   2   3   2       26.23       30.59      4.98 o 
   3   3   2       20.16       27.48      4.85 o 
   4   3   2      262.56      220.79     10.05 o 
   5   3   2     1597.80     1779.17     66.88 o 
   6   3   2       11.53        8.27      6.83 o 
   7   3   2      712.60      633.74     31.93 o 
   8   3   2       61.08       76.78     16.34 o 
   9   3   2      101.06      102.74     20.98 o 
  -9   4   2       41.97       31.87     17.90 o 
  -8   4   2      289.74      327.66     32.63 o 
  -7   4   2      306.45      342.49     29.18 o 
  -6   4   2      615.12      654.88     30.78 o 
  -5   4   2       16.26        9.84     10.96 o 
  -4   4   2     4395.31     3389.43    285.16 o 
  -3   4   2     1729.90     1580.77     82.93 o 
  -2   4   2       21.54        8.21      5.38 o 
  -1   4   2       59.07       48.41      5.85 o 
   0   4   2      898.48      873.08     24.41 o 
   1   4   2       87.69       96.86      8.58 o 
   2   4   2     1113.37     1250.14     46.65 o 
   3   4   2       59.59       74.49      9.23 o 
   4   4   2      274.58      245.32     14.73 o 
   5   4   2       66.59       83.92      9.89 o 
   6   4   2      907.09      860.73     66.14 o 
   7   4   2       96.35      102.52     16.27 o 
   8   4   2      417.42      428.99     33.38 o 
   9   4   2        0.82      -14.61     15.07 o 
  -9   5   2      226.45      231.50     53.71 o 
  -8   5   2        0.05        0.95     13.44 o 
  -7   5   2      189.69      136.22     21.08 o 
  -6   5   2      178.27      176.86     24.93 o 
  -5   5   2       15.82       11.58      9.89 o 
  -4   5   2     1077.58     1052.25     35.79 o 
  -3   5   2       12.21        9.92      7.48 o 
  -2   5   2     1798.09     1758.61     68.78 o 
  -1   5   2     4379.14     3971.09     79.44 o 
   0   5   2     4171.12     4496.44     57.28 o 
   1   5   2     4390.76     4174.69    131.60 o 
   2   5   2        0.22        4.21      4.34 o 
   3   5   2     3311.14     3322.07    155.05 o 
   4   5   2      103.80      111.02     12.74 o 
   5   5   2      205.10      250.21     21.14 o 
   6   5   2       20.11       19.44      9.73 o 
   7   5   2       31.12       13.45     11.81 o 
   8   5   2        0.03       -6.99     11.31 o 
   9   5   2       31.23       33.10     19.67 o 
  -9   6   2        0.05      -14.96     16.49 o 
  -8   6   2      402.90      426.84     69.82 o 
  -7   6   2      225.64      278.67     51.52 o 
  -6   6   2       58.54       74.58     15.88 o 
  -5   6   2      248.26      255.20     25.26 o 
  -4   6   2      104.06      112.72     18.37 o 
  -3   6   2       33.93       12.70      8.01 o 
  -2   6   2     3165.92     3107.03    103.46 o 
  -1   6   2     2722.01     2595.01     44.75 o 
   0   6   2     1495.76     1390.65     38.99 o 
   1   6   2      616.68      634.96     14.40 o 
   2   6   2      622.93      639.48     21.76 o 
   3   6   2       87.14       92.67      9.15 o 
   4   6   2       24.23       45.19     11.13 o 
   5   6   2      139.89      205.83     19.26 o 
   6   6   2      270.82      304.78     23.12 o 
   7   6   2       66.98       69.41     15.70 o 
   8   6   2       22.06       -1.53     12.80 o 
  -8   7   2        6.14        7.24     15.85 o 
  -7   7   2      170.25      197.63     26.60 o 
  -6   7   2       22.65       33.08     13.31 o 
  -5   7   2      487.81      518.81     28.27 o 
  -4   7   2       20.29       15.82     11.78 o 
  -3   7   2     3593.89     2652.95    215.58 o 
  -2   7   2       62.90       81.73     18.21 o 
  -1   7   2      838.62      836.60     29.75 o 
   0   7   2        0.12        1.98      4.53 o 
   1   7   2       11.68        4.53      5.18 o 
   2   7   2      129.16      150.00     11.25 o 
   3   7   2        0.85        5.09      7.85 o 
   4   7   2       12.05        2.87      7.68 o 
   5   7   2      249.32      289.05     34.73 o 
   6   7   2      247.09      274.02     23.16 o 
   7   7   2      985.73      913.59     64.95 o 
   8   7   2       62.16       39.60     18.55 o 
  -8   8   2      161.50      159.54     26.83 o 
  -7   8   2       91.06      115.74     23.51 o 
  -6   8   2      115.71      119.68     21.82 o 
  -5   8   2       36.34       49.82     14.88 o 
  -4   8   2      444.23      396.99     24.63 o 
  -3   8   2      148.99      140.81     18.11 o 
  -2   8   2     1418.09     1243.42     51.92 o 
  -1   8   2      531.72      484.46     16.38 o 
   0   8   2     1933.54     1833.81     32.13 o 
   1   8   2      792.19      787.34     24.56 o 
   2   8   2     1203.43      994.78     37.27 o 
   3   8   2     1142.72      995.82     35.21 o 
   4   8   2       14.83       14.97      9.55 o 
   5   8   2       55.19       90.26     14.78 o 
   6   8   2      287.95      337.32     47.14 o 
   7   8   2       68.46      104.46     18.30 o 
   8   8   2       89.55       72.40     22.81 o 
  -7   9   2       17.56       27.18     17.78 o 
  -6   9   2        9.23        2.52     13.50 o 
  -5   9   2       89.81       89.15     18.64 o 
  -4   9   2       51.67       60.94     16.94 o 
  -3   9   2      136.76      166.99     25.00 o 
  -2   9   2       44.03       34.34     12.52 o 
  -1   9   2     1492.57     1342.71     54.89 o 
   0   9   2       31.74       40.48      9.98 o 
   1   9   2     1720.55     1521.02     69.58 o 
   2   9   2     1644.81     1401.15     47.30 o 
   3   9   2     1311.37     1195.76     35.17 o 
   4   9   2       15.76       14.18      9.39 o 
   5   9   2        9.05       -0.72      9.80 o 
   6   9   2        0.20       -2.22     11.95 o 
   7   9   2       35.01       55.22     17.00 o 
  -7  10   2       92.34      101.23     23.43 o 
  -6  10   2       43.47       44.60     18.99 o 
  -5  10   2        2.40        1.81     12.81 o 
  -4  10   2      157.02      174.63     23.69 o 
  -3  10   2      170.20      216.90     24.57 o 
  -2  10   2      370.86      346.96     23.60 o 
  -1  10   2      901.44      823.52     44.40 o 
   0  10   2        1.33       -1.50      7.93 o 
   1  10   2       11.72        7.09      9.31 o 
   2  10   2       30.27       31.51     12.15 o 
   3  10   2      538.90      539.96     26.43 o 
   4  10   2      940.47      856.49     37.22 o 
   5  10   2        4.51        2.79      9.96 o 
   6  10   2      309.48      426.76     51.15 o 
  -6  11   2       16.54        3.35     17.51 o 
  -5  11   2      479.46      504.64     35.07 o 
  -4  11   2      121.02      115.39     23.69 o 
  -3  11   2      830.41      831.53     57.67 o 
  -2  11   2      638.68      573.36     31.42 o 
  -1  11   2      247.40      244.38     50.00 o 
   0  11   2      436.39      354.90     41.21 o 
   1  11   2       12.20        4.59     11.25 o 
   2  11   2      149.49      190.37     20.04 o 
   3  11   2      226.81      246.43     24.00 o 
   4  11   2      239.04      271.41     25.26 o 
   5  11   2      400.67      431.72     37.29 o 
   6  11   2      113.27      171.46     25.35 o 
  -5  12   2       26.21       19.83     18.41 o 
  -4  12   2        0.53      -13.03     13.75 o 
  -3  12   2       10.50        8.54     18.67 o 
  -2  12   2      548.77      471.01     47.91 o 
  -1  12   2      210.83      224.11     33.41 o 
   0  12   2      131.73      148.27     36.91 o 
   1  12   2       11.44        3.47     14.26 o 
   2  12   2      442.01      447.55     28.78 o 
   3  12   2        9.20       11.14     14.29 o 
   4  12   2      556.68      507.32     29.69 o 
   5  12   2       52.62       58.85     19.90 o 
  -3  13   2      366.71      375.99     47.78 o 
  -2  13   2        5.11      -10.37     20.02 o 
  -1  13   2       56.83       47.97     23.91 o 
   0  13   2      237.73      262.89     51.95 o 
   1  13   2      441.81      431.22     39.63 o 
   2  13   2        5.35       -8.28     18.75 o 
   3  13   2      210.35      196.12     28.01 o 
  -1  14   2        5.24        2.97     19.88 o 
   0  14   2       34.96       14.79     25.79 o 
   1  14   2       42.60       25.65     29.09 o 
  -9   0   3      100.48       70.31     35.94 o 
  -7   0   3        0.34      -27.73     19.14 o 
  -5   0   3      694.02      889.07     53.52 o 
  -3   0   3      325.87      378.52     29.69 o 
  -1   0   3    66500.98    59999.05   6149.87 o 
   1   0   3     5329.44     5581.88    264.07 o 
   3   0   3     1703.94     1725.09     74.14 o 
   5   0   3      170.40      221.86     16.24 o 
   7   0   3      158.53      179.73     24.50 o 
   9   0   3      229.62      296.16     37.41 o 
  -9   1   3        0.07      -23.72     16.95 o 
  -8   1   3       57.61       68.36     32.81 o 
  -7   1   3       41.46       36.69     19.57 o 
  -6   1   3     1756.67     1526.50    107.42 o 
  -5   1   3      377.11      312.18     24.69 o 
  -4   1   3     1556.52     1520.58     59.57 o 
  -3   1   3     2734.89     2779.31     52.07 o 
  -2   1   3      133.90      172.64     12.97 o 
  -1   1   3     1784.13     1949.31     31.23 o 
   0   1   3      686.11      621.10     16.52 o 
   1   1   3    13229.14    13790.91    749.96 o 
   2   1   3     3488.11     3904.82    107.90 o 
   3   1   3     1126.19      990.04     16.35 o 
   4   1   3       90.53      110.63      8.63 o 
   5   1   3      129.56      119.57     10.13 o 
   6   1   3        1.44       -6.32      6.23 o 
   7   1   3        2.54       -1.43      7.36 o 
   8   1   3      455.99      439.74     22.97 o 
   9   1   3       90.11      110.38     21.76 o 
  -9   2   3      186.03      276.55     40.58 o 
  -8   2   3       79.55       99.52     25.79 o 
  -7   2   3     1551.18     1622.30    148.24 o 
  -6   2   3      197.83      277.26     28.01 o 
  -5   2   3     2737.77     2259.38    121.44 o 
  -4   2   3       15.82       10.68      8.16 o 
  -3   2   3     1689.10     1550.11     32.61 o 
  -2   2   3     4799.00     5116.88    196.12 o 
  -1   2   3     5432.15     5628.40    106.94 o 
   0   2   3     2518.53     2459.81    168.01 o 
   1   2   3      342.43      363.79      9.81 o 
   2   2   3      120.36      113.08      6.33 o 
   3   2   3     4808.09     4862.70     71.54 o 
   4   2   3      130.80      166.84     10.74 o 
   5   2   3      322.61      313.33     12.69 o 
   6   2   3      319.07      316.64     16.07 o 
   7   2   3      177.59      253.22     21.33 o 
   8   2   3        0.13       -9.11     10.09 o 
   9   2   3       18.54       27.68     17.47 o 
  -9   3   3       45.61       45.36     28.11 o 
  -8   3   3        2.97        1.26     16.31 o 
  -7   3   3      192.89      238.21     28.99 o 
  -6   3   3        6.14       18.76     10.34 o 
  -5   3   3      886.34      823.45     35.35 o 
  -4   3   3     1075.20      996.69     53.91 o 
  -3   3   3     1924.84     1780.07     58.12 o 
  -2   3   3        2.81       13.31      4.47 o 
  -1   3   3      206.34      238.17     16.97 o 
   0   3   3     4988.78     5162.75    158.41 o 
   1   3   3     1468.79     1677.85     88.89 o 
   2   3   3    11316.85    11150.55    219.88 o 
   3   3   3       34.62       60.07      6.03 o 
   4   3   3     2253.60     1975.83     54.27 o 
   5   3   3      125.68      135.28     12.07 o 
   6   3   3       64.27       62.22     10.15 o 
   7   3   3       36.04       27.67     10.84 o 
   8   3   3      345.42      406.33     25.68 o 
   9   3   3       42.51       43.99     16.61 o 
  -9   4   3       55.05       47.05     32.62 o 
  -8   4   3       61.71       62.64     19.30 o 
  -7   4   3       87.45       82.07     17.90 o 
  -6   4   3      184.16      237.98     23.30 o 
  -5   4   3      175.80      238.23     25.03 o 
  -4   4   3       38.70       55.20      8.98 o 
  -3   4   3     3463.56     3109.60    121.86 o 
  -2   4   3      141.56      146.92      9.33 o 
  -1   4   3      769.05      692.55     15.92 o 
   0   4   3     1993.51     2119.90    112.52 o 
   1   4   3     4057.12     4094.67    146.23 o 
   2   4   3       26.04       23.66      5.58 o 
   3   4   3     1913.42     2005.21     69.45 o 
   4   4   3     2066.72     2090.86     91.57 o 
   5   4   3       98.22       81.05      9.28 o 
   6   4   3      123.41      149.23     16.90 o 
   7   4   3      176.11      192.23     21.26 o 
   8   4   3      138.14      184.80     21.92 o 
   9   4   3      104.98      102.31     23.29 o 
  -9   5   3        3.87       26.98     19.05 o 
  -8   5   3      389.16      449.73     44.17 o 
  -7   5   3        1.01      -10.49     11.21 o 
  -6   5   3     1531.89     1299.41     43.74 o 
  -5   5   3        0.11        4.67      9.47 o 
  -4   5   3     1424.06     1263.59     41.96 o 
  -3   5   3      946.77      924.55     29.09 o 
  -2   5   3      952.64      994.34     30.45 o 
  -1   5   3      132.05      135.60     18.89 o 
   0   5   3       32.51       20.23      6.77 o 
   1   5   3     4637.01     4995.89    272.52 o 
   2   5   3       59.58       59.80      7.22 o 
   3   5   3      889.98      841.57     23.77 o 
   4   5   3     1220.08     1112.34     38.34 o 
   5   5   3       66.42       87.90     13.88 o 
   6   5   3      472.02      482.32     23.79 o 
   7   5   3       35.84       59.34     14.46 o 
   8   5   3       90.57       80.77     20.02 o 
  -9   6   3      151.67      165.18     28.72 o 
  -8   6   3        0.69       -6.52     15.10 o 
  -7   6   3      101.20      104.65     19.96 o 
  -6   6   3        0.01       -5.17     11.86 o 
  -5   6   3      320.29      330.06     26.57 o 
  -4   6   3     2373.29     2118.73     67.11 o 
  -3   6   3     1347.97     1310.34     92.68 o 
  -2   6   3      292.64      248.68     13.19 o 
  -1   6   3      324.31      261.34     12.58 o 
   0   6   3      384.50      347.44     13.64 o 
   1   6   3      111.86      150.74     13.13 o 
   2   6   3     1556.92     1419.66     53.90 o 
   3   6   3        2.07       -2.77      5.31 o 
   4   6   3       47.58       49.06     10.68 o 
   5   6   3     1217.56     1188.20     58.89 o 
   6   6   3       41.19       52.50     13.75 o 
   7   6   3      175.62      162.69     23.02 o 
   8   6   3       27.96        8.61     15.18 o 
  -8   7   3        7.98       -8.99     13.64 o 
  -7   7   3        0.55      -19.16     12.77 o 
  -6   7   3      124.30      116.67     20.88 o 
  -5   7   3       90.68       79.85     16.83 o 
  -4   7   3      797.90      711.31     30.99 o 
  -3   7   3        0.09       -6.95      7.56 o 
  -2   7   3     6856.10     6415.85    130.63 o 
  -1   7   3      574.02      582.09     22.12 o 
   0   7   3     2477.65     2303.60     72.45 o 
   1   7   3        0.63       -7.43      5.04 o 
   2   7   3     1157.74     1311.54     48.85 o 
   3   7   3      133.50      163.11     21.43 o 
   4   7   3        9.09        5.09      7.84 o 
   5   7   3      199.83      238.54     21.09 o 
   6   7   3      152.25      144.39     17.82 o 
   7   7   3      141.36      149.98     18.57 o 
   8   7   3      141.65      161.12     34.02 o 
  -8   8   3       60.98       60.56     27.44 o 
  -7   8   3      140.19      179.50     27.48 o 
  -6   8   3      667.81      629.06     33.63 o 
  -5   8   3      775.40      738.18     34.71 o 
  -4   8   3      760.27      764.31     52.45 o 
  -3   8   3      447.88      407.63     23.63 o 
  -2   8   3      331.14      348.54     21.74 o 
  -1   8   3      788.15      684.72     21.69 o 
   0   8   3      796.88      735.94     29.14 o 
   1   8   3      383.01      387.73     18.53 o 
   2   8   3       18.30       17.82      9.04 o 
   3   8   3       97.93      114.43     15.17 o 
   4   8   3     1505.18     1479.55     39.08 o 
   5   8   3      675.13      527.70     34.80 o 
   6   8   3      449.43      434.05     26.29 o 
   7   8   3       81.65       81.57     19.71 o 
  -7   9   3       48.35       42.66     21.87 o 
  -6   9   3     1346.70     1182.87     72.01 o 
  -5   9   3      131.86      177.88     27.04 o 
  -4   9   3        1.39       -0.80     10.09 o 
  -3   9   3       97.01      126.21     18.85 o 
  -2   9   3       39.20       32.17     10.71 o 
  -1   9   3       50.23       69.45     11.57 o 
   0   9   3      210.66      236.20     18.84 o 
   1   9   3      342.25      314.99     21.84 o 
   2   9   3      194.11      214.97     18.93 o 
   3   9   3      754.61      704.31     38.23 o 
   4   9   3     1963.86     1844.41     93.59 o 
   5   9   3        1.69      -10.65     10.07 o 
   6   9   3      431.04      449.55     28.88 o 
   7   9   3       61.26       30.08     19.81 o 
  -7  10   3        2.62      -11.26     16.76 o 
  -6  10   3        2.60       -9.64     16.63 o 
  -5  10   3       96.03       70.50     19.71 o 
  -4  10   3      447.56      476.68     32.04 o 
  -3  10   3      158.63      197.07     23.78 o 
  -2  10   3      117.42      174.35     21.72 o 
  -1  10   3     1189.05     1060.84     43.60 o 
   0  10   3      175.00      198.96     18.34 o 
   1  10   3     1122.24     1104.91     33.41 o 
   2  10   3      523.22      483.23     23.43 o 
   3  10   3      882.51      841.34     31.12 o 
   4  10   3        0.05       -2.56     10.25 o 
   5  10   3      196.29      210.55     23.03 o 
   6  10   3        4.72       -2.49     15.86 o 
  -6  11   3        5.82       -0.32     17.49 o 
  -5  11   3      216.22      277.54     30.67 o 
  -4  11   3        0.89       -1.86     13.62 o 
  -3  11   3       33.09       35.64     15.92 o 
  -2  11   3      385.93      371.91     34.71 o 
  -1  11   3       77.03       83.62     30.47 o 
   0  11   3     1836.52     1771.68     50.48 o 
   1  11   3        3.34       10.99     11.95 o 
   2  11   3        1.60        7.71     11.25 o 
   3  11   3       75.13       93.93     16.10 o 
   4  11   3      167.83      179.53     21.00 o 
   5  11   3       41.27       48.41     18.00 o 
  -5  12   3      282.89      348.46     36.12 o 
  -4  12   3        0.18       -4.36     15.79 o 
  -3  12   3       74.63       69.12     28.32 o 
  -2  12   3      352.21      427.18     44.74 o 
  -1  12   3       52.52       21.84     22.30 o 
   0  12   3       91.11       79.79     21.80 o 
   1  12   3      110.06      119.48     19.77 o 
   2  12   3        0.93      -17.43     11.62 o 
   3  12   3      251.38      283.22     26.70 o 
   4  12   3        4.15      -15.50     12.24 o 
  -3  13   3       72.80       95.44     29.26 o 
  -2  13   3       87.26      112.50     32.18 o 
  -1  13   3        0.51      -11.60     18.75 o 
   0  13   3      145.43      154.55     29.09 o 
   1  13   3       29.38       22.20     21.46 o 
   2  13   3      187.25      181.13     31.73 o 
   3  13   3      101.89      105.43     19.89 o 
   0  14   3        5.81       -3.63     22.78 o 
  -8   0   4      945.81      854.70     66.80 o 
  -6   0   4     1025.03     1075.40     64.06 o 
  -4   0   4      619.55      663.68     42.58 o 
  -2   0   4     3027.64     3465.66     72.66 o 
   0   0   4       80.93       82.77     18.75 o 
   2   0   4     2176.01     2435.45    196.29 o 
   4   0   4      703.83      617.51     28.53 o 
   6   0   4      227.81      249.68     21.50 o 
   8   0   4        0.59       -7.03     12.47 o 
  -9   1   4       12.76       10.33     21.08 o 
  -8   1   4      221.21      198.79     32.43 o 
  -7   1   4      117.13      146.64     26.78 o 
  -6   1   4     1165.47     1087.03     46.40 o 
  -5   1   4      453.62      447.34     38.48 o 
  -4   1   4     1236.04     1176.88     39.08 o 
  -3   1   4      839.87      867.56     30.11 o 
  -2   1   4     3889.41     4503.67    159.31 o 
  -1   1   4     8105.24     8465.73    319.95 o 
   0   1   4     1372.45     1381.63     17.34 o 
   1   1   4       93.89       69.30      6.94 o 
   2   1   4     1208.09     1450.40     42.12 o 
   3   1   4     1514.97     1565.40     40.30 o 
   4   1   4       74.24       88.41      8.22 o 
   5   1   4      403.53      425.85     18.55 o 
   6   1   4      295.49      312.39     15.34 o 
   7   1   4      490.02      523.72     19.73 o 
   8   1   4      214.80      244.68     20.50 o 
   9   1   4      280.17      316.61     37.83 o 
  -9   2   4       56.85       22.33     20.27 o 
  -8   2   4       14.14       23.10     19.20 o 
  -7   2   4       13.75        5.51     14.26 o 
  -6   2   4       25.38       27.01     13.65 o 
  -5   2   4     1374.30     1359.07     47.78 o 
  -4   2   4     2659.81     2475.20    122.07 o 
  -3   2   4      304.81      249.12     18.35 o 
  -2   2   4     4878.25     4898.88    123.56 o 
  -1   2   4        0.96        4.13      4.11 o 
   0   2   4       78.87      115.64      6.85 o 
   1   2   4      360.39      354.47      9.69 o 
   2   2   4     1072.76     1258.70     40.37 o 
   3   2   4       10.69       18.45      4.58 o 
   4   2   4      158.11      190.00     10.36 o 
   5   2   4      175.94      188.93     12.56 o 
   6   2   4     1004.19      907.87     46.35 o 
   7   2   4        5.31       -0.75      8.02 o 
   8   2   4      492.20      487.37     46.16 o 
   9   2   4        2.74       -8.45     17.48 o 
  -9   3   4      337.10      435.66     46.95 o 
  -8   3   4        7.15        2.04     19.20 o 
  -7   3   4      451.67      449.05     84.96 o 
  -6   3   4      388.77      417.29     31.62 o 
  -5   3   4      573.53      530.37     62.11 o 
  -4   3   4     1230.75     1139.80     47.40 o 
  -3   3   4      659.23      646.13     20.50 o 
  -2   3   4      649.41      723.72     19.75 o 
  -1   3   4      596.17      529.92     16.31 o 
   0   3   4      670.74      558.69     20.86 o 
   1   3   4     7229.42     8143.10    132.39 o 
   2   3   4      978.14     1063.58     47.78 o 
   3   3   4      482.67      344.90     10.90 o 
   4   3   4      747.89      685.81     31.16 o 
   5   3   4     1883.22     1816.03     77.97 o 
   6   3   4      260.89      313.38     18.27 o 
   7   3   4       15.42       42.02     13.10 o 
   8   3   4       12.79       25.59     14.74 o 
   9   3   4        9.63        1.05     30.27 o 
  -9   4   4        2.24      -17.31     17.18 o 
  -8   4   4      308.44      350.47     39.24 o 
  -7   4   4      431.62      399.81     32.56 o 
  -6   4   4       58.30       85.71     16.41 o 
  -5   4   4      263.96      278.61     16.81 o 
  -4   4   4      113.29      124.62     11.82 o 
  -3   4   4      204.18      228.23     13.19 o 
  -2   4   4      317.18      366.92     16.09 o 
  -1   4   4      972.76      965.63     39.87 o 
   0   4   4       88.33      129.11     12.66 o 
   1   4   4      131.82      154.77     10.02 o 
   2   4   4     8016.57     8086.44    265.98 o 
   3   4   4      254.06      270.30      9.87 o 
   4   4   4     1790.92     1712.65     58.23 o 
   5   4   4      163.23      200.84     18.71 o 
   6   4   4       83.04       76.92     13.63 o 
   7   4   4      117.91      140.28     27.63 o 
   8   4   4        2.49       -1.40     16.90 o 
   9   4   4       42.25       57.41     20.06 o 
  -9   5   4        0.23      -18.94     18.86 o 
  -8   5   4      133.04      179.61     30.59 o 
  -7   5   4       10.41        1.94     11.33 o 
  -6   5   4       92.11       92.36     18.95 o 
  -5   5   4      819.47      718.08     57.29 o 
  -4   5   4      130.61      154.77     18.84 o 
  -3   5   4     2034.16     1805.80     29.95 o 
  -2   5   4      274.49      293.61     19.03 o 
  -1   5   4      184.89      166.58     14.14 o 
   0   5   4      355.33      383.65     23.74 o 
   1   5   4     1165.54     1275.50     33.15 o 
   2   5   4      681.25      674.87     27.37 o 
   3   5   4       91.63      110.63      9.89 o 
   4   5   4      997.20      995.63     33.13 o 
   5   5   4      236.43      288.12     22.00 o 
   6   5   4      114.92      151.14     20.35 o 
   7   5   4      784.94      784.50     53.43 o 
   8   5   4        9.05       -9.58     14.87 o 
  -8   6   4       81.99       63.17     20.03 o 
  -7   6   4       38.54       59.19     17.81 o 
  -6   6   4      429.32      413.89     27.57 o 
  -5   6   4     1299.97     1141.08     58.75 o 
  -4   6   4     2669.26     2184.75     61.31 o 
  -3   6   4       25.81       20.84      7.60 o 
  -2   6   4      188.81      210.23     13.09 o 
  -1   6   4      739.03      805.07     25.14 o 
   0   6   4     2678.17     2555.95     44.03 o 
   1   6   4      704.26      724.96     47.53 o 
   2   6   4      819.78      818.72     31.67 o 
   3   6   4       19.02       13.01      6.54 o 
   4   6   4       77.72       83.43     17.04 o 
   5   6   4      367.37      375.19     21.21 o 
   6   6   4      937.16      877.75     84.91 o 
   7   6   4       42.54       44.31     16.41 o 
   8   6   4       71.37       74.60     34.25 o 
  -8   7   4       11.36       13.69     17.10 o 
  -7   7   4      743.03      678.24     37.00 o 
  -6   7   4       30.09       40.90     15.14 o 
  -5   7   4      487.06      434.09     26.97 o 
  -4   7   4       99.47      138.39     18.11 o 
  -3   7   4      109.92      120.28     17.92 o 
  -2   7   4       65.94       61.69      9.88 o 
  -1   7   4       42.85       61.46     11.14 o 
   0   7   4      159.17      182.18     16.81 o 
   1   7   4      296.73      308.95     22.65 o 
   2   7   4       20.74       17.11      6.66 o 
   3   7   4     1424.27     1426.15     91.90 o 
   4   7   4        4.26       12.26      8.00 o 
   5   7   4        3.36        2.74      9.64 o 
   6   7   4       15.67        8.12     12.12 o 
   7   7   4        6.00       11.76     14.12 o 
   8   7   4        8.94       15.85     16.77 o 
  -8   8   4      166.80      160.31     29.67 o 
  -7   8   4        7.65       -8.40     14.05 o 
  -6   8   4        4.34       -9.61     10.70 o 
  -5   8   4     1126.13     1067.26     41.22 o 
  -4   8   4      621.04      575.53     35.94 o 
  -3   8   4      391.22      376.34     20.65 o 
  -2   8   4      583.03      508.12     24.97 o 
  -1   8   4        3.09      -10.58      7.05 o 
   0   8   4      154.61      233.39     20.56 o 
   1   8   4      340.86      350.68     18.35 o 
   2   8   4      232.16      263.40     16.67 o 
   3   8   4      205.53      249.91     20.14 o 
   4   8   4      537.88      514.76     27.88 o 
   5   8   4       74.34       76.70     15.20 o 
   6   8   4      477.64      468.47     31.70 o 
   7   8   4        0.04        2.87     14.74 o 
  -7   9   4       29.57       37.46     20.06 o 
  -6   9   4       94.97      107.47     23.87 o 
  -5   9   4       94.68       96.21     20.58 o 
  -4   9   4      293.29      319.23     28.65 o 
  -3   9   4     1956.99     1663.72     61.68 o 
  -2   9   4      472.14      394.26     29.21 o 
  -1   9   4     2375.55     2291.37    110.68 o 
   0   9   4       49.12       40.62     11.67 o 
   1   9   4      179.53      192.02     17.47 o 
   2   9   4       53.18       52.90     12.86 o 
   3   9   4     1146.42     1089.43     33.85 o 
   4   9   4      108.01      101.34     15.86 o 
   5   9   4      176.07      186.74     26.80 o 
   6   9   4       41.63       39.51     17.68 o 
   7   9   4      278.21      265.76     37.53 o 
  -6  10   4      503.94      485.92     34.35 o 
  -5  10   4      197.16      193.87     26.81 o 
  -4  10   4       36.95       49.70     16.17 o 
  -3  10   4        8.19        4.88     11.30 o 
  -2  10   4      450.11      423.71     28.05 o 
  -1  10   4     1409.77     1242.20     53.03 o 
   0  10   4      318.87      334.90     21.56 o 
   1  10   4        4.19       -3.89      9.53 o 
   2  10   4      635.82      557.24     25.08 o 
   3  10   4      212.19      189.68     19.47 o 
   4  10   4      165.28      195.29     23.40 o 
   5  10   4       24.29       31.62     16.69 o 
   6  10   4        0.66        7.58     15.25 o 
  -6  11   4      103.38      103.71     23.81 o 
  -5  11   4        8.54        6.79     16.98 o 
  -4  11   4        8.55       -1.83     12.60 o 
  -3  11   4       61.74       60.30     17.38 o 
  -2  11   4      395.18      355.08     55.86 o 
  -1  11   4      194.02      164.93     27.33 o 
   0  11   4      623.86      587.94     31.79 o 
   1  11   4     1528.15     1390.57     39.26 o 
   2  11   4       32.72       35.87     12.76 o 
   3  11   4      519.26      492.07     26.28 o 
   4  11   4        2.67       -2.65     11.09 o 
   5  11   4      267.36      302.46     34.33 o 
  -5  12   4       23.72       17.56     19.78 o 
  -4  12   4       65.72       54.98     24.99 o 
  -3  12   4       12.44        2.79     19.46 o 
  -2  12   4      547.52      570.38     42.53 o 
  -1  12   4      245.34      294.57     36.11 o 
   0  12   4      704.85      640.62     42.38 o 
   1  12   4      174.01      160.22     23.62 o 
   2  12   4        5.31       -6.97     13.19 o 
   3  12   4       10.21       -7.10     12.27 o 
   4  12   4       10.66        1.03     16.90 o 
  -3  13   4      478.74      517.81     84.77 o 
  -2  13   4       27.62       21.15     24.61 o 
  -1  13   4      177.60      181.36     32.01 o 
   0  13   4        7.93       13.87     21.96 o 
   1  13   4      227.97      236.53     48.63 o 
   2  13   4        8.89        0.01     15.32 o 
   3  13   4        5.79       11.51     14.63 o 
  -9   0   5       24.53       65.63     39.84 o 
  -5   0   5     2921.00     2673.07     93.36 o 
  -3   0   5     8858.57     7741.10    132.03 o 
  -1   0   5     1558.62     1452.36     64.84 o 
   1   0   5     3671.01     3496.52     79.30 o 
   3   0   5     2073.15     2187.96     80.46 o 
   5   0   5      982.81      986.36     33.15 o 
   7   0   5     3071.61     3029.00     78.39 o 
  -9   1   5       13.19       12.79     20.71 o 
  -8   1   5       60.35       73.83     25.14 o 
  -7   1   5      315.89      394.14     53.52 o 
  -6   1   5       31.30       27.81     15.28 o 
  -5   1   5      491.10      427.59     46.29 o 
  -4   1   5     3865.66     3742.87     71.67 o 
  -3   1   5     2424.35     2515.11     52.48 o 
  -2   1   5     3008.74     3111.57     41.64 o 
  -1   1   5      271.86      271.62     10.55 o 
   0   1   5       62.21       60.51      5.76 o 
   1   1   5     4677.39     4763.83    166.72 o 
   2   1   5       16.67       33.31      9.00 o 
   3   1   5     1387.44     1270.32     18.76 o 
   4   1   5     3232.41     3063.19     97.24 o 
   5   1   5     1343.83     1280.21     40.13 o 
   6   1   5        7.43        3.81      7.11 o 
   7   1   5       89.09      106.75     15.11 o 
   8   1   5      271.10      351.34     30.47 o 
   9   1   5       75.12       97.47     27.25 o 
  -9   2   5      285.97      360.02     44.26 o 
  -8   2   5      311.98      393.98     40.90 o 
  -7   2   5        2.36        0.81     14.74 o 
  -6   2   5      435.54      406.27     31.35 o 
  -5   2   5      192.70      225.70     25.09 o 
  -4   2   5      204.69      265.58     21.30 o 
  -3   2   5      642.15      775.92     26.76 o 
  -2   2   5     3873.04     4522.35     87.92 o 
  -1   2   5     4588.46     4433.48     71.50 o 
   0   2   5      468.85      535.68     13.03 o 
   1   2   5     2699.46     2469.10    105.04 o 
   2   2   5      226.27      272.08     13.46 o 
   3   2   5      673.83      631.27     26.52 o 
   4   2   5        0.02       -5.32      4.39 o 
   5   2   5      304.53      324.10     14.04 o 
   6   2   5       59.25       52.59      9.86 o 
   7   2   5        4.41        1.26     10.67 o 
   8   2   5       54.97       60.95     23.59 o 
   9   2   5       55.14       26.56     23.99 o 
  -9   3   5       50.74       30.48     19.99 o 
  -8   3   5      303.58      340.94     47.46 o 
  -7   3   5      269.97      303.23     36.99 o 
  -6   3   5      145.72      136.23     24.42 o 
  -5   3   5      170.59      178.19     26.95 o 
  -4   3   5     1297.56     1326.68     39.98 o 
  -3   3   5      752.34      679.20     22.68 o 
  -2   3   5     2774.46     2910.35    101.43 o 
  -1   3   5     1118.34     1376.82     84.03 o 
   0   3   5     1253.08     1529.89     55.88 o 
   1   3   5      349.09      383.18     12.63 o 
   2   3   5        5.12       -1.28      4.57 o 
   3   3   5      296.29      280.87     10.36 o 
   4   3   5     2343.14     2528.89    116.26 o 
   5   3   5       90.05       90.96      9.87 o 
   6   3   5      623.21      629.44     42.00 o 
   7   3   5        3.70       -9.22     10.89 o 
   8   3   5       44.72       29.14     18.09 o 
   9   3   5       43.93       33.07     22.60 o 
  -9   4   5       53.12       81.92     35.55 o 
  -8   4   5        0.10      -12.93     14.26 o 
  -7   4   5      201.30      254.76     35.45 o 
  -6   4   5      118.57      143.41     26.01 o 
  -5   4   5     1765.44     1697.72     51.11 o 
  -4   4   5      475.28      526.07     21.37 o 
  -3   4   5      511.24      567.79     72.51 o 
  -2   4   5      167.63      185.78     15.62 o 
  -1   4   5     1827.27     2111.58     95.07 o 
   0   4   5      947.55     1004.84     47.08 o 
   1   4   5     1161.25     1239.96     28.87 o 
   2   4   5     1942.76     2094.73    108.64 o 
   3   4   5      540.43      505.91     18.46 o 
   4   4   5      423.07      430.72     20.48 o 
   5   4   5     1352.12     1383.83     54.35 o 
   6   4   5       68.13       96.20     19.45 o 
   7   4   5      233.32      279.64     29.02 o 
   8   4   5       35.96       44.64     28.89 o 
  -9   5   5       12.68        5.08     23.75 o 
  -8   5   5      139.27      168.93     36.52 o 
  -7   5   5       33.36       26.94     17.80 o 
  -6   5   5       16.36       11.15     14.83 o 
  -5   5   5       31.25       46.17     17.95 o 
  -4   5   5        3.67        6.38      9.01 o 
  -3   5   5       52.63       37.62      9.23 o 
  -2   5   5      251.98      261.73     15.39 o 
  -1   5   5      117.18      113.24     12.26 o 
   0   5   5     2637.91     2755.90     99.99 o 
   1   5   5       26.80       12.60      6.15 o 
   2   5   5     3146.51     3234.64     85.99 o 
   3   5   5       84.94       73.02      9.49 o 
   4   5   5      241.04      290.49     18.20 o 
   5   5   5       15.42       16.11     10.57 o 
   6   5   5        0.74        7.39     11.31 o 
   7   5   5       34.72       30.86     15.45 o 
   8   5   5       30.40       57.28     36.13 o 
  -8   6   5      309.81      359.14     43.54 o 
  -7   6   5      321.67      335.08     39.30 o 
  -6   6   5       32.24       13.21     17.90 o 
  -5   6   5      397.91      451.30     33.92 o 
  -4   6   5      494.91      481.15     32.56 o 
  -3   6   5      337.18      332.34     34.82 o 
  -2   6   5      149.04      217.81     17.24 o 
  -1   6   5      866.64      856.12     42.75 o 
   0   6   5       86.60       74.03     11.65 o 
   1   6   5      837.91      781.60     21.85 o 
   2   6   5       56.15       57.20      8.70 o 
   3   6   5      312.00      300.06     14.37 o 
   4   6   5      537.63      487.50     22.61 o 
   5   6   5      282.87      317.19     46.88 o 
   6   6   5       82.98      102.66     22.48 o 
   7   6   5       62.82       50.77     17.36 o 
   8   6   5      126.98      133.57     25.11 o 
  -8   7   5      127.65      136.47     31.86 o 
  -7   7   5        2.52        5.12     17.77 o 
  -6   7   5      888.01      797.15     59.77 o 
  -5   7   5       58.15       54.41     13.98 o 
  -4   7   5     1749.88     1583.21     73.24 o 
  -3   7   5      482.16      466.87     31.07 o 
  -2   7   5       28.77       42.01     10.44 o 
  -1   7   5      239.93      272.48     17.24 o 
   0   7   5      123.97      152.12     15.79 o 
   1   7   5       53.23       51.06     10.62 o 
   2   7   5        1.78       -4.47      6.77 o 
   3   7   5      230.06      253.72     25.83 o 
   4   7   5     1034.49      936.66     47.30 o 
   5   7   5      263.50      274.49     27.74 o 
   6   7   5      767.22      669.59     44.02 o 
   7   7   5        1.51        3.69     13.23 o 
  -7   8   5      112.97      143.94     29.83 o 
  -6   8   5       11.18       -2.35     13.77 o 
  -5   8   5      584.53      475.91     29.53 o 
  -4   8   5      110.81       99.30     21.93 o 
  -3   8   5      150.94      223.45     28.16 o 
  -2   8   5      660.90      684.08    152.15 o 
  -1   8   5      405.60      348.58     19.93 o 
   0   8   5      358.70      397.30     22.06 o 
   1   8   5     1590.06     1641.81     56.52 o 
   2   8   5     2939.01     2737.82     61.55 o 
   3   8   5       79.92      109.79     14.59 o 
   4   8   5       46.70       51.58     13.46 o 
   5   8   5       94.38      123.73     21.61 o 
   6   8   5       55.53       47.84     16.02 o 
   7   8   5      183.70      172.36     35.29 o 
  -7   9   5       27.83        8.06     22.07 o 
  -6   9   5      333.64      340.21     34.10 o 
  -5   9   5      120.52      125.88     20.93 o 
  -4   9   5      137.47      124.99     20.85 o 
  -3   9   5        2.55        2.23     12.70 o 
  -2   9   5      508.63      454.40     52.73 o 
  -1   9   5       57.14       68.31     18.50 o 
   0   9   5     2756.10     2582.55     54.69 o 
   1   9   5      114.71      138.11     13.68 o 
   2   9   5     1257.09     1189.25     57.12 o 
   3   9   5       76.69       80.08     13.65 o 
   4   9   5        2.38       -4.98     10.14 o 
   5   9   5        2.96        5.91     12.67 o 
   6   9   5        8.19      -13.96     13.36 o 
  -6  10   5        4.57       -8.70     16.98 o 
  -5  10   5      159.87      155.07     23.88 o 
  -4  10   5       11.47        6.28     13.93 o 
  -3  10   5      133.84      158.88     40.23 o 
  -2  10   5      690.74      628.38     39.91 o 
  -1  10   5      211.93      241.60     30.77 o 
   0  10   5       21.80       20.20      9.95 o 
   1  10   5      182.11      183.73     18.66 o 
   2  10   5       56.01       60.99     13.16 o 
   3  10   5      841.72      783.61     44.71 o 
   4  10   5      148.79      160.57     24.07 o 
   5  10   5       79.25       52.61     17.92 o 
   6  10   5        2.94       -6.59     15.79 o 
  -5  11   5       71.94       51.37     19.42 o 
  -4  11   5      255.96      264.75     30.12 o 
  -3  11   5      392.67      431.73     43.15 o 
  -2  11   5      358.41      358.57     38.60 o 
  -1  11   5      220.07      206.67     23.83 o 
   0  11   5      179.25      194.01     23.73 o 
   1  11   5        0.19       -2.30     10.08 o 
   2  11   5      144.02      153.94     18.98 o 
   3  11   5       38.53       45.50     15.55 o 
   4  11   5      184.08      204.15     27.28 o 
   5  11   5       16.71       -5.62     13.84 o 
  -4  12   5       26.13       13.43     20.23 o 
  -3  12   5       76.75       58.32     23.44 o 
  -2  12   5        7.46       -3.09     15.82 o 
  -1  12   5      584.67      534.32     49.41 o 
   0  12   5        4.09       -9.97     15.88 o 
   1  12   5      340.57      348.61     31.93 o 
   2  12   5        0.14      -13.91     11.80 o 
   3  12   5      234.81      236.62     34.52 o 
   4  12   5        0.50       -9.39     17.89 o 
  -3  13   5       39.14       43.04     26.94 o 
  -2  13   5       35.74       44.61     24.74 o 
  -1  13   5      224.68      267.64     41.02 o 
   0  13   5      369.23      408.90     82.23 o 
   1  13   5        5.40        7.78     19.71 o 
   2  13   5      114.36      108.48     21.61 o 
  -8   0   6        6.11       10.55     20.31 o 
  -6   0   6      207.94      215.63     41.80 o 
  -4   0   6      431.24      480.86     39.06 o 
  -2   0   6    20323.63    20160.70    801.96 o 
   0   0   6     1575.71     1973.00    232.42 o 
   2   0   6      141.79      160.55     25.00 o 
   4   0   6      706.05      581.31     50.38 o 
   6   0   6      659.83      638.43     36.04 o 
   8   0   6       67.52       85.12     30.66 o 
  -9   1   6       30.51       24.69     20.37 o 
  -8   1   6        3.68      -11.53     13.98 o 
  -7   1   6      705.72      693.72     57.81 o 
  -6   1   6      357.32      335.94     48.05 o 
  -5   1   6      862.67      760.26     39.06 o 
  -4   1   6      958.57      781.76     58.79 o 
  -3   1   6      437.20      462.64     19.60 o 
  -2   1   6     1094.55     1101.92     29.54 o 
  -1   1   6      717.32      783.29     27.94 o 
   0   1   6     3824.74     4039.27    109.83 o 
   1   1   6        2.69       -0.91      5.56 o 
   2   1   6       14.60        9.27      5.70 o 
   3   1   6     1211.99     1226.78     36.58 o 
   4   1   6      706.94      709.15     16.88 o 
   5   1   6      951.99      871.80     26.11 o 
   6   1   6       51.28       61.87     15.46 o 
   7   1   6      335.74      373.34     23.50 o 
   8   1   6       44.90       56.58     17.72 o 
  -9   2   6        0.88      -12.84     19.71 o 
  -8   2   6      499.28      490.53     44.34 o 
  -7   2   6       56.85       80.26     24.07 o 
  -6   2   6     1073.85      986.76     46.27 o 
  -5   2   6      212.24      239.15     26.88 o 
  -4   2   6     1108.27     1117.26     48.54 o 
  -3   2   6     3077.43     3041.63    134.01 o 
  -2   2   6     1033.92     1136.84     33.40 o 
  -1   2   6      366.98      364.60     13.28 o 
   0   2   6       82.41       82.17      7.79 o 
   1   2   6       63.39      109.20     11.28 o 
   2   2   6     5618.74     6089.41    296.96 o 
   3   2   6     2429.02     2456.39     60.62 o 
   4   2   6     2214.03     2124.53     49.42 o 
   5   2   6       34.79       11.03      7.72 o 
   6   2   6      421.08      462.72     19.55 o 
   7   2   6       88.63       94.11     18.99 o 
   8   2   6        1.25       -7.75     17.26 o 
  -9   3   6       29.73       48.95     24.82 o 
  -8   3   6       21.49       18.57     16.39 o 
  -7   3   6       35.52        4.05     17.18 o 
  -6   3   6      123.19      148.71     24.58 o 
  -5   3   6      155.41      226.22     22.94 o 
  -4   3   6      521.01      502.09     22.33 o 
  -3   3   6      319.77      373.54     18.18 o 
  -2   3   6     1019.96     1102.93     27.54 o 
  -1   3   6     3050.65     3051.63    114.84 o 
   0   3   6      441.68      424.20     26.44 o 
   1   3   6     1119.63     1173.65     77.92 o 
   2   3   6      762.56      654.46     24.53 o 
   3   3   6      429.21      437.35     12.61 o 
   4   3   6        0.29       -1.17      5.32 o 
   5   3   6       36.14       50.74      9.75 o 
   6   3   6      495.44      502.87     23.54 o 
   7   3   6      134.26      165.55     27.90 o 
   8   3   6       94.88       99.61     39.45 o 
  -9   4   6       58.45       46.42     26.76 o 
  -8   4   6       45.53       50.72     19.24 o 
  -7   4   6      107.83      102.35     25.08 o 
  -6   4   6       61.66       80.33     21.74 o 
  -5   4   6      373.64      336.75     21.92 o 
  -4   4   6      471.46      454.12     30.25 o 
  -3   4   6      201.70      216.68     24.89 o 
  -2   4   6     4021.89     3973.06     71.82 o 
  -1   4   6      176.44      194.27     13.09 o 
   0   4   6     1525.89     1537.87     39.13 o 
   1   4   6      495.27      479.52     21.54 o 
   2   4   6      584.74      659.07     18.06 o 
   3   4   6        2.45        3.89      5.55 o 
   4   4   6        3.85        7.54      8.39 o 
   5   4   6        6.13        9.20      8.55 o 
   6   4   6      134.43      140.58     20.90 o 
   7   4   6       86.39      103.38     25.53 o 
   8   4   6       58.62       38.11     27.54 o 
  -8   5   6       28.73       36.77     19.47 o 
  -7   5   6      798.25      771.58     78.71 o 
  -6   5   6        1.99       -4.47     18.95 o 
  -5   5   6      267.67      328.21     34.25 o 
  -4   5   6      933.59      871.25     28.47 o 
  -3   5   6     1645.03     1649.57     43.66 o 
  -2   5   6        3.34        4.91      7.40 o 
  -1   5   6      408.82      410.34     18.86 o 
   0   5   6        2.39        7.30      5.90 o 
   1   5   6     1600.37     1625.23     78.72 o 
   2   5   6      229.73      204.32     15.67 o 
   3   5   6     1415.23     1266.63     37.60 o 
   4   5   6        2.77       -8.09      7.39 o 
   5   5   6      689.27      636.52     61.46 o 
   6   5   6       26.17       18.93     15.04 o 
   7   5   6      149.94      151.22     23.68 o 
   8   5   6       55.93       71.93     34.57 o 
  -8   6   6      214.87      260.06     39.95 o 
  -7   6   6       22.74       17.91     17.25 o 
  -6   6   6      215.30      221.67     31.07 o 
  -5   6   6      287.48      341.60     37.43 o 
  -4   6   6      141.27      193.41     27.34 o 
  -3   6   6      122.01      170.93     17.29 o 
  -2   6   6      265.79      260.96     18.70 o 
  -1   6   6        3.82       -6.44      6.16 o 
   0   6   6       75.78       73.10     10.15 o 
   1   6   6      125.44      128.31     15.56 o 
   2   6   6       43.97       53.80     10.14 o 
   3   6   6      232.76      253.71     14.40 o 
   4   6   6      642.61      654.11     63.02 o 
   5   6   6      372.55      383.51     27.93 o 
   6   6   6      326.36      360.70     38.27 o 
   7   6   6       46.31       61.99     18.38 o 
  -8   7   6        7.27        8.71     19.52 o 
  -7   7   6        5.27       -3.01     15.74 o 
  -6   7   6       44.67       36.75     21.18 o 
  -5   7   6      112.30      135.62     25.19 o 
  -4   7   6      229.78      270.39     31.89 o 
  -3   7   6     1803.17     1669.84    141.21 o 
  -2   7   6       64.09       98.97     13.70 o 
  -1   7   6      888.39      839.65     28.98 o 
   0   7   6      475.88      455.53     22.18 o 
   1   7   6     1446.54     1583.31     77.64 o 
   2   7   6      667.86      649.34     38.96 o 
   3   7   6      149.75      162.82     13.42 o 
   4   7   6        7.65        4.94     11.66 o 
   5   7   6       97.81      102.60     18.22 o 
   6   7   6        1.68      -11.33     10.97 o 
   7   7   6      291.95      326.10     32.54 o 
  -7   8   6        0.95       -0.32     19.16 o 
  -6   8   6      525.91      482.99     39.36 o 
  -5   8   6      414.09      415.83     60.55 o 
  -4   8   6      102.85       82.17     20.69 o 
  -3   8   6      372.96      426.30     35.24 o 
  -2   8   6      278.53      341.36     30.64 o 
  -1   8   6      569.08      569.07     25.29 o 
   0   8   6      903.70      811.15     30.78 o 
   1   8   6        5.31        5.64      8.00 o 
   2   8   6      279.81      310.49     17.69 o 
   3   8   6      359.80      369.66     24.56 o 
   4   8   6       62.12       58.68     18.96 o 
   5   8   6      321.37      346.48     28.95 o 
   6   8   6      255.00      276.31     32.47 o 
   7   8   6       69.69       99.21     22.45 o 
  -7   9   6      948.73      855.06     62.70 o 
  -6   9   6      384.84      396.79     45.10 o 
  -5   9   6      101.08      511.58    324.22 o 
  -4   9   6        7.16       13.76     16.31 o 
  -3   9   6        0.76        4.23     14.22 o 
  -2   9   6        0.56       -5.42     11.44 o 
  -1   9   6      167.61      157.17     24.72 o 
   0   9   6      236.29      269.21     28.41 o 
   1   9   6      232.77      268.33     18.22 o 
   2   9   6      314.73      364.91     24.77 o 
   3   9   6      824.67      728.08     34.56 o 
   4   9   6       37.32       34.92     14.19 o 
   5   9   6      362.03      367.95     33.95 o 
   6   9   6       50.53       65.64     20.22 o 
  -6  10   6      100.82       75.45     26.90 o 
  -5  10   6      245.71      250.76     36.36 o 
  -4  10   6      240.37      303.20     38.03 o 
  -3  10   6       24.86       17.78     16.42 o 
  -2  10   6      546.30      519.55     36.86 o 
  -1  10   6       40.55       51.49     17.62 o 
   0  10   6      771.11      764.47     33.77 o 
   1  10   6        3.91        2.35     10.49 o 
   2  10   6     1377.05     1276.27     38.18 o 
   3  10   6       31.16        2.23     12.50 o 
   4  10   6        0.76      -17.69     11.79 o 
   5  10   6        0.03       -3.37     15.00 o 
  -5  11   6       45.08       63.24     24.41 o 
  -4  11   6      132.46      133.80     29.00 o 
  -3  11   6      417.72      395.28     34.50 o 
  -2  11   6       35.93       21.98     21.37 o 
  -1  11   6      683.76      685.18     42.96 o 
   0  11   6        0.04      -10.10     11.63 o 
   1  11   6      167.29      226.15     22.64 o 
   2  11   6      330.14      388.99     29.11 o 
   3  11   6      107.33      101.42     22.37 o 
   4  11   6       17.34       -3.24     13.69 o 
  -4  12   6      191.92      121.44     32.73 o 
  -3  12   6       98.35       88.26     29.02 o 
  -2  12   6        6.62       19.29     19.35 o 
  -1  12   6        1.28      -16.28     18.91 o 
   0  12   6      158.98      129.97     22.15 o 
   1  12   6      146.15      156.32     25.74 o 
   2  12   6      238.47      226.20     28.95 o 
   3  12   6       49.01       85.66     20.43 o 
  -2  13   6        3.98        7.81     21.27 o 
  -1  13   6        1.94        2.64     21.12 o 
   0  13   6       42.61       36.72     20.85 o 
   1  13   6      124.39       77.68     29.24 o 
  -9   0   7      702.00      708.21     74.22 o 
  -7   0   7      904.30      907.82     69.53 o 
  -5   0   7      405.40      546.10     46.09 o 
  -3   0   7      427.69      631.94     44.53 o 
  -1   0   7      186.83      138.57     20.31 o 
   1   0   7     6574.38     5806.70    121.10 o 
   3   0   7     2229.36     1872.87    103.52 o 
   5   0   7        3.71        2.36     11.31 o 
   7   0   7        2.43       16.57     18.80 o 
  -9   1   7        0.05        6.66     33.79 o 
  -8   1   7      494.78      400.63     34.37 o 
  -7   1   7      718.92      661.94     42.47 o 
  -6   1   7      191.35      196.03     27.06 o 
  -5   1   7      505.58      468.41     30.93 o 
  -4   1   7       71.27       65.18     12.87 o 
  -3   1   7      518.87      523.68     23.35 o 
  -2   1   7     1662.39     1690.88     34.66 o 
  -1   1   7      322.20      245.16     17.76 o 
   0   1   7     1128.92     1179.02     65.77 o 
   1   1   7      585.35      629.03     44.04 o 
   2   1   7      427.22      428.65     16.70 o 
   3   1   7      428.63      467.58     19.57 o 
   4   1   7      795.89      839.97     45.42 o 
   5   1   7     1131.72     1021.54     30.43 o 
   6   1   7      509.22      471.39     23.53 o 
   7   1   7        5.25       -5.34     10.27 o 
   8   1   7      255.69      332.08     31.10 o 
  -9   2   7        4.55       -2.38     21.29 o 
  -8   2   7        3.68        1.89     16.39 o 
  -7   2   7      116.72       71.85     22.29 o 
  -6   2   7       30.09       23.09     16.16 o 
  -5   2   7     1119.85     1118.78     56.07 o 
  -4   2   7        0.08       -2.83     11.26 o 
  -3   2   7     1315.72     1258.15     32.53 o 
  -2   2   7      848.55      926.72     37.11 o 
  -1   2   7      588.11      701.19     34.62 o 
   0   2   7      236.24      293.97     18.95 o 
   1   2   7      170.69      267.54     20.06 o 
   2   2   7      472.75      535.32     30.42 o 
   3   2   7       54.92       66.29     16.09 o 
   4   2   7      416.71      420.39     16.76 o 
   5   2   7      497.48      477.81     22.17 o 
   6   2   7        2.11        1.41     10.37 o 
   7   2   7      685.63      715.61     35.44 o 
   8   2   7        0.20      -11.57     19.24 o 
  -9   3   7       42.75       26.46     23.18 o 
  -8   3   7      330.83      323.98     47.46 o 
  -7   3   7        0.53        1.44     13.34 o 
  -6   3   7        7.54        4.96     11.30 o 
  -5   3   7       99.16      122.98     18.43 o 
  -4   3   7      321.96      409.22     28.50 o 
  -3   3   7       95.21      104.78     13.37 o 
  -2   3   7      705.09      738.40     27.87 o 
  -1   3   7       23.13        6.73      6.19 o 
   0   3   7     6856.72     7323.54    324.54 o 
   1   3   7        2.77        0.80      6.53 o 
   2   3   7      167.70      180.43     15.97 o 
   3   3   7      144.47      170.06     20.10 o 
   4   3   7     1269.12     1187.06     48.16 o 
   5   3   7      798.73      826.95     27.62 o 
   6   3   7        0.92       12.35     12.48 o 
   7   3   7        4.37      -15.30     21.48 o 
   8   3   7        4.31      -12.61     17.27 o 
  -9   4   7      271.40      209.45     39.76 o 
  -8   4   7       22.50       34.79     19.71 o 
  -7   4   7       18.08        1.38     21.29 o 
  -6   4   7      516.75      472.83     35.47 o 
  -5   4   7      311.77      352.00     21.67 o 
  -4   4   7       12.04       19.08     12.32 o 
  -3   4   7      391.48      399.32     20.19 o 
  -2   4   7      236.18      286.63     17.58 o 
  -1   4   7     1689.31     1639.86     30.66 o 
   0   4   7       92.99      154.85     12.31 o 
   1   4   7     3296.96     3214.47    168.50 o 
   2   4   7      560.70      606.89     28.64 o 
   3   4   7     1106.18     1133.94     65.74 o 
   4   4   7      537.44      553.39     44.88 o 
   5   4   7      154.07      172.44     17.63 o 
   6   4   7      280.61      268.95     32.38 o 
   7   4   7       18.21       -5.39     15.96 o 
   8   4   7       18.00       17.52     20.67 o 
  -8   5   7       34.82       21.14     19.23 o 
  -7   5   7       84.24       89.28     22.91 o 
  -6   5   7      109.62      146.49     26.93 o 
  -5   5   7       24.04        9.89     14.22 o 
  -4   5   7     2450.40     2313.66     47.21 o 
  -3   5   7       59.54       64.99     13.11 o 
  -2   5   7      364.12      326.90     18.32 o 
  -1   5   7       84.91      115.58     15.66 o 
   0   5   7      417.36      397.08     19.79 o 
   1   5   7      155.99      176.38     13.07 o 
   2   5   7      307.95      310.00     22.79 o 
   3   5   7     1128.33     1108.57     30.32 o 
   4   5   7       77.44       99.36     21.48 o 
   5   5   7       25.46       23.48     13.40 o 
   6   5   7      957.64      923.13     78.83 o 
   7   5   7        5.26       -2.69     20.51 o 
  -8   6   7        0.39      -14.10     18.73 o 
  -7   6   7       32.23       27.73     19.86 o 
  -6   6   7      112.45      100.70     22.76 o 
  -5   6   7      843.27      832.42     44.04 o 
  -4   6   7      267.52      315.16     42.97 o 
  -3   6   7       27.00       34.01     12.62 o 
  -2   6   7        0.75       -7.55      8.44 o 
  -1   6   7     1857.06     1855.05    126.06 o 
   0   6   7      336.92      345.48     16.97 o 
   1   6   7       79.26      113.82     12.33 o 
   2   6   7        0.07       -3.62      7.05 o 
   3   6   7       26.20       19.91      9.26 o 
   4   6   7      886.32      830.24     32.01 o 
   5   6   7     1217.27     1108.52     93.89 o 
   6   6   7       53.92       36.42     16.32 o 
   7   6   7      248.25      273.29     43.75 o 
  -8   7   7      244.40      272.93     41.57 o 
  -7   7   7        9.80        5.91     17.80 o 
  -6   7   7      293.28      274.76     35.07 o 
  -5   7   7       61.16       75.84     21.59 o 
  -4   7   7      121.15      118.36     32.03 o 
  -3   7   7       42.20       36.48     15.84 o 
  -2   7   7        7.45        8.65      9.91 o 
  -1   7   7        3.45       16.36     10.42 o 
   0   7   7     1308.60     1332.22     64.50 o 
   1   7   7      299.33      293.36     24.75 o 
   2   7   7      773.88      740.33     51.08 o 
   3   7   7       17.69       16.23      9.51 o 
   4   7   7      607.39      586.72     30.54 o 
   5   7   7      208.11      221.88     32.41 o 
   6   7   7       19.64       12.73     14.18 o 
   7   7   7        7.89        9.17     19.63 o 
  -7   8   7       26.00       -0.55     35.55 o 
  -6   8   7      635.56      593.70     60.55 o 
  -5   8   7      342.69      425.79     61.72 o 
  -4   8   7        1.45        3.30     16.84 o 
  -3   8   7      590.07      545.61     65.24 o 
  -2   8   7       15.77       30.09     22.85 o 
  -1   8   7      152.84      214.04     20.99 o 
   0   8   7      160.03      251.86     22.78 o 
   1   8   7        1.18       -3.52      8.24 o 
   2   8   7      211.35      204.14     22.96 o 
   3   8   7     1044.83      890.52     62.36 o 
   4   8   7       25.24       17.22     14.06 o 
   5   8   7      468.64      401.33     31.90 o 
   6   8   7       15.46       13.69     15.97 o 
  -6   9   7      103.93      133.06     34.77 o 
  -5   9   7       61.68       73.21     24.82 o 
  -4   9   7      983.49      895.77     49.44 o 
  -3   9   7        1.81      -17.01     13.12 o 
  -2   9   7     1052.00     1106.90     81.06 o 
  -1   9   7       58.07       41.16     15.45 o 
   0   9   7       90.43      110.91     16.17 o 
   1   9   7      256.84      288.02     19.39 o 
   2   9   7      145.19      214.42     25.77 o 
   3   9   7      238.57      294.04     27.03 o 
   4   9   7      300.09      319.39     29.88 o 
   5   9   7       28.95       21.78     14.06 o 
   6   9   7      179.33      162.95     27.73 o 
  -6  10   7       72.49      118.12     39.84 o 
  -5  10   7       27.11       34.46     32.03 o 
  -4  10   7       17.44       15.75     15.60 o 
  -3  10   7      333.66      384.50     35.55 o 
  -2  10   7      482.03      550.75     38.53 o 
  -1  10   7      498.69      515.90     53.52 o 
   0  10   7      299.47      384.26     24.20 o 
   1  10   7      363.04      389.24     23.24 o 
   2  10   7      177.01      192.88     24.40 o 
   3  10   7      462.34      491.46     32.81 o 
   4  10   7      306.90      362.86     35.01 o 
   5  10   7       22.20       -1.12     18.59 o 
  -5  11   7        1.91        6.64     22.37 o 
  -4  11   7        0.80        0.90     17.52 o 
  -3  11   7        3.89        7.18     17.93 o 
  -2  11   7       92.89       98.13     20.33 o 
  -1  11   7       13.75       25.86     15.05 o 
   0  11   7      931.99      889.17     39.37 o 
   1  11   7       75.53       66.98     18.86 o 
   2  11   7      979.46      942.86     60.00 o 
   3  11   7        0.92      -14.79     13.50 o 
   4  11   7      139.06      131.00     23.73 o 
  -3  12   7      115.98      162.50     31.76 o 
  -2  12   7      161.06      144.01     31.71 o 
  -1  12   7      241.45      249.44     37.15 o 
   0  12   7       10.85       14.92     16.09 o 
   1  12   7       19.34      -12.18     20.99 o 
   2  12   7       49.82       22.34     19.13 o 
   3  12   7       34.96        9.34     17.74 o 
  -8   0   8      456.56      456.65     63.28 o 
  -6   0   8     1267.57     1175.79     73.05 o 
  -4   0   8       10.05        4.32     14.01 o 
  -2   0   8      130.51      217.92     20.13 o 
   0   0   8       96.29      130.26     41.41 o 
   2   0   8     2196.04     2028.15     78.13 o 
   4   0   8      361.37      364.94     27.88 o 
   6   0   8     3458.77     3385.28    202.93 o 
   8   0   8      291.12      267.97     57.42 o 
  -9   1   8       78.65       46.41     22.61 o 
  -8   1   8       22.10       33.18     19.59 o 
  -7   1   8      199.60      219.37     29.39 o 
  -6   1   8       54.92       56.77     19.79 o 
  -5   1   8      308.22      340.48     22.30 o 
  -4   1   8     1681.48     1695.69     73.28 o 
  -3   1   8       78.71       79.79     11.96 o 
  -2   1   8        9.11       -6.65      5.53 o 
  -1   1   8     2180.62     2450.92     88.29 o 
   0   1   8     1563.55     1571.62    108.31 o 
   1   1   8     1313.17     1221.88     33.33 o 
   2   1   8     2017.86     2136.96     69.01 o 
   3   1   8      337.07      313.34     25.67 o 
   4   1   8     1090.98     1041.50     30.19 o 
   5   1   8        1.19        0.31      9.40 o 
   6   1   8       20.67       17.57     11.92 o 
   7   1   8      396.30      450.71     31.19 o 
   8   1   8       67.93       86.06     20.34 o 
  -9   2   8      109.61       79.14     26.73 o 
  -8   2   8       70.06       42.18     22.61 o 
  -7   2   8       96.73       69.56     22.37 o 
  -6   2   8        8.69        1.01     11.88 o 
  -5   2   8       23.13       29.30     13.37 o 
  -4   2   8       90.67       96.81     15.19 o 
  -3   2   8       14.41       17.59      9.21 o 
  -2   2   8     5045.61     5043.43    213.07 o 
  -1   2   8     1123.29     1270.33     70.37 o 
   0   2   8     4993.98     5148.50    249.04 o 
   1   2   8     1848.11     1891.12     92.92 o 
   2   2   8       33.38       17.34      8.72 o 
   3   2   8       72.48       56.46     11.80 o 
   4   2   8        9.87        3.91      7.81 o 
   5   2   8      173.57      184.04     18.24 o 
   6   2   8        0.51        2.54     11.67 o 
   7   2   8       50.21       54.07     19.07 o 
   8   2   8       79.65       97.65     28.84 o 
  -8   3   8      147.85      169.09     31.00 o 
  -7   3   8      507.41      444.98     83.20 o 
  -6   3   8       29.49       44.25     14.12 o 
  -5   3   8      285.33      311.33     23.89 o 
  -4   3   8      701.78      758.26     29.28 o 
  -3   3   8     1309.81     1244.35     34.28 o 
  -2   3   8      787.81      799.85     27.35 o 
  -1   3   8     1963.70     2165.72     71.77 o 
   0   3   8      392.99      383.81     14.57 o 
   1   3   8        4.70       -3.10      6.42 o 
   2   3   8     1180.55     1172.05     63.48 o 
   3   3   8      556.35      605.63     24.73 o 
   4   3   8       10.09       -1.00      8.18 o 
   5   3   8      785.18      707.48     32.23 o 
   6   3   8        0.10       -1.23     10.11 o 
   7   3   8      215.91      215.09     33.25 o 
   8   3   8       18.38        2.31     21.77 o 
  -8   4   8       42.20       60.77     27.20 o 
  -7   4   8        0.09      -20.21     13.96 o 
  -6   4   8     1429.83     1261.90     54.95 o 
  -5   4   8      254.35      305.11     23.36 o 
  -4   4   8      238.17      284.78     21.84 o 
  -3   4   8       25.12       26.44     10.69 o 
  -2   4   8      309.28      326.43     18.10 o 
  -1   4   8      225.64      233.36     15.17 o 
   0   4   8      974.19     1020.24     45.76 o 
   1   4   8       12.66       22.77      9.18 o 
   2   4   8       15.16        1.03     10.20 o 
   3   4   8      945.66      932.15     54.02 o 
   4   4   8      708.91      757.96     45.20 o 
   5   4   8      112.03      100.87     18.27 o 
   6   4   8      523.58      445.14     37.01 o 
   7   4   8        0.16        2.55     19.16 o 
  -8   5   8       67.62       61.74     25.55 o 
  -7   5   8       24.60       44.26     19.28 o 
  -6   5   8       26.61        9.17     15.56 o 
  -5   5   8        7.62        0.46     13.14 o 
  -4   5   8      281.47      332.18     22.10 o 
  -3   5   8      688.00      696.20     27.78 o 
  -2   5   8     1039.94      992.87     79.95 o 
  -1   5   8      780.04      773.73     24.00 o 
   0   5   8     1036.56     1062.50     26.32 o 
   1   5   8     2719.99     2749.70    139.94 o 
   2   5   8       40.99       55.66     12.83 o 
   3   5   8      112.28      132.62     16.07 o 
   4   5   8      500.01      464.88     23.90 o 
   5   5   8       15.86       -3.36     14.50 o 
   6   5   8       18.07        9.96     17.99 o 
   7   5   8        7.32        7.66     20.84 o 
  -8   6   8       90.17       71.68     27.34 o 
  -7   6   8        0.40      -15.36     16.96 o 
  -6   6   8      321.90      318.79     37.31 o 
  -5   6   8       20.06       14.00     13.51 o 
  -4   6   8      111.91      202.79     29.13 o 
  -3   6   8     1326.17     1200.77     43.19 o 
  -2   6   8      895.22      864.66     37.43 o 
  -1   6   8       39.05       38.99     10.02 o 
   0   6   8      243.10      289.60     16.74 o 
   1   6   8     1241.96     1248.22     88.24 o 
   2   6   8     1220.45     1267.89     98.35 o 
   3   6   8      713.11      730.53     48.26 o 
   4   6   8      729.37      608.82     47.87 o 
   5   6   8       37.32       33.43     16.53 o 
   6   6   8        1.03        8.68     18.55 o 
   7   6   8      124.30      128.88     30.36 o 
  -7   7   8      207.07      199.61     50.78 o 
  -6   7   8      235.28      236.05     44.34 o 
  -5   7   8     1003.63      943.81     73.05 o 
  -4   7   8        3.80        2.11     14.08 o 
  -3   7   8        1.63        9.91     13.51 o 
  -2   7   8      351.34      402.05     32.43 o 
  -1   7   8      383.96      396.88     27.06 o 
   0   7   8      349.69      315.45     17.92 o 
   1   7   8       17.90       19.00     10.45 o 
   2   7   8       96.60      138.46     17.64 o 
   3   7   8     1237.36     1156.05     52.83 o 
   4   7   8       14.72       -3.44     16.83 o 
   5   7   8     1396.22     1324.84     78.31 o 
   6   7   8        2.06        8.90     15.68 o 
  -7   8   8        1.41       -1.93     19.60 o 
  -6   8   8      203.32      177.62     44.73 o 
  -5   8   8      150.37      166.82     29.37 o 
  -4   8   8      405.57      404.37     32.71 o 
  -3   8   8      271.46      339.30     31.37 o 
  -2   8   8      257.10      307.39     32.23 o 
  -1   8   8        1.38        0.68     10.38 o 
   0   8   8        9.27        9.15      9.82 o 
   1   8   8     1373.68     1525.60    101.32 o 
   2   8   8     1107.58     1126.93     53.06 o 
   3   8   8      507.93      460.24     32.34 o 
   4   8   8      106.02      107.77     19.88 o 
   5   8   8       47.67       47.49     18.31 o 
   6   8   8       79.70       49.31     27.05 o 
  -6   9   8       90.71      118.29     40.63 o 
  -5   9   8       14.84        9.36     17.97 o 
  -4   9   8        3.67        2.48     17.46 o 
  -3   9   8      882.73      915.93     48.34 o 
  -2   9   8       14.15       14.42     14.76 o 
  -1   9   8      683.75      784.09     41.55 o 
   0   9   8       49.24       25.39     12.45 o 
   1   9   8     1699.66     1749.97     82.48 o 
   2   9   8        1.15       -7.12     11.49 o 
   3   9   8       39.80       54.20     15.06 o 
   4   9   8      130.88      143.59     23.63 o 
   5   9   8        2.03        7.90     13.69 o 
  -5  10   8        3.29        1.09     19.35 o 
  -4  10   8      661.74      640.64     45.83 o 
  -3  10   8       48.96       40.59     18.74 o 
  -2  10   8       57.12       54.36     21.18 o 
  -1  10   8      135.08      129.11     25.52 o 
   0  10   8        8.49       31.92     14.39 o 
   1  10   8       87.56       80.15     19.99 o 
   2  10   8      737.47      654.35     35.40 o 
   3  10   8       81.11       92.41     20.78 o 
   4  10   8       45.44       35.18     18.42 o 
  -4  11   8      206.19      277.17     42.77 o 
  -3  11   8      634.62      623.54     44.78 o 
  -2  11   8       10.85        6.46     18.41 o 
  -1  11   8        6.74      -11.92     16.84 o 
   0  11   8        0.14        1.46     14.48 o 
   1  11   8       42.76       28.08     18.22 o 
   2  11   8      273.97      352.88     34.47 o 
   3  11   8      161.83      153.30     45.90 o 
  -3  12   8       86.63       99.30     28.41 o 
  -2  12   8      269.87      300.39     60.94 o 
  -1  12   8       42.31       67.72     27.08 o 
   0  12   8      637.51      645.92     45.30 o 
   1  12   8        7.85       27.26     20.71 o 
   2  12   8      175.58      195.62     28.32 o 
  -7   0   9      223.33      184.38     40.23 o 
  -5   0   9       15.51       18.05     16.41 o 
  -3   0   9     6057.03     6397.26    244.53 o 
  -1   0   9      853.84      928.62    129.49 o 
   1   0   9        9.97       14.06     17.19 o 
   3   0   9       52.20       53.52     23.44 o 
   5   0   9      312.63      299.86     29.45 o 
   7   0   9      193.26      305.64     38.26 o 
  -8   1   9      319.52      206.72     51.56 o 
  -7   1   9       80.86       93.87     22.89 o 
  -6   1   9      180.56      213.98     32.15 o 
  -5   1   9      247.78      332.13     26.67 o 
  -4   1   9      133.44      178.10     16.99 o 
  -3   1   9     1161.39     1134.18     52.60 o 
  -2   1   9        1.24        1.84      7.11 o 
  -1   1   9     1086.58     1075.68     42.23 o 
   0   1   9      868.57      895.12     49.33 o 
   1   1   9      283.67      279.26     16.40 o 
   2   1   9      822.15      728.74     61.72 o 
   3   1   9      268.50      356.63     36.91 o 
   4   1   9      196.00      238.71     19.84 o 
   5   1   9       16.87        4.57     10.07 o 
   6   1   9     1119.19     1065.78     35.25 o 
   7   1   9       16.96        8.90     15.70 o 
  -8   2   9        4.61       17.18     26.09 o 
  -7   2   9      327.62      293.77    123.24 o 
  -6   2   9      115.92      131.79     23.63 o 
  -5   2   9      395.48      368.88     25.60 o 
  -4   2   9      816.73      755.44     29.99 o 
  -3   2   9        0.64       -4.37      7.93 o 
  -2   2   9       69.13       88.72     11.81 o 
  -1   2   9       15.25        7.98      6.07 o 
   0   2   9      171.00      190.73     12.13 o 
   1   2   9     2879.72     2917.01     71.31 o 
   2   2   9       38.56       24.15     13.18 o 
   3   2   9     1527.38     1374.05     53.32 o 
   4   2   9      266.29      301.22     20.55 o 
   5   2   9      488.11      472.92     28.81 o 
   6   2   9      192.69      225.24     25.74 o 
   7   2   9      108.26      131.79     23.09 o 
  -8   3   9       34.33       44.15     21.65 o 
  -7   3   9       61.49       81.53     21.88 o 
  -6   3   9      424.74      454.95     27.35 o 
  -5   3   9       95.73      122.72     18.78 o 
  -4   3   9      777.32      692.60     29.20 o 
  -3   3   9      236.31      272.48     18.87 o 
  -2   3   9     2732.62     2668.49     79.56 o 
  -1   3   9      445.36      388.57     16.82 o 
   0   3   9      923.23      895.59     29.83 o 
   1   3   9      524.30      563.17     50.06 o 
   2   3   9       55.70       62.26     12.06 o 
   3   3   9       20.11        6.08     11.77 o 
   4   3   9       24.61       36.48     12.91 o 
   5   3   9       72.75       73.48     16.47 o 
   6   3   9       98.20      133.61     21.14 o 
   7   3   9      191.65      203.69     33.96 o 
  -8   4   9       55.35       77.11     27.21 o 
  -7   4   9        2.11        1.98     18.35 o 
  -6   4   9       55.46       18.96     18.52 o 
  -5   4   9      670.04      672.08     30.52 o 
  -4   4   9      300.01      303.43     20.69 o 
  -3   4   9     1046.53     1006.39     50.33 o 
  -2   4   9        4.36        8.52      7.62 o 
  -1   4   9     1258.37     1325.29     56.72 o 
   0   4   9      242.41      276.09     19.73 o 
   1   4   9      497.85      516.75     30.65 o 
   2   4   9      500.99      547.36     24.56 o 
   3   4   9      117.95      125.87     26.76 o 
   4   4   9      311.66      349.87     28.17 o 
   5   4   9       43.85       30.89     13.12 o 
   6   4   9      169.56      198.60     33.59 o 
   7   4   9       71.18       56.96     25.98 o 
  -8   5   9      452.14      437.97    137.31 o 
  -7   5   9        2.71      -10.84     20.02 o 
  -6   5   9       81.14       74.11     21.80 o 
  -5   5   9      310.81      426.82     36.39 o 
  -4   5   9      178.30      233.38     22.06 o 
  -3   5   9      173.23      214.11     26.14 o 
  -2   5   9       13.24       13.19      8.01 o 
  -1   5   9       45.11       64.18     16.51 o 
   0   5   9      772.42      810.36     57.87 o 
   1   5   9      958.03      901.44     31.57 o 
   2   5   9     1837.18     1816.39    111.97 o 
   3   5   9       51.15       55.57     17.10 o 
   4   5   9     1016.87      983.01     77.94 o 
   5   5   9      119.59      130.48     34.38 o 
   6   5   9       82.30       92.99     25.00 o 
   7   5   9        4.13       -8.39     18.46 o 
  -7   6   9      151.65      176.82     31.49 o 
  -6   6   9      521.48      529.71     39.75 o 
  -5   6   9      287.12      314.00     64.65 o 
  -4   6   9        1.52        0.89     13.13 o 
  -3   6   9        1.87       -2.99     10.73 o 
  -2   6   9       76.07       88.11     15.22 o 
  -1   6   9      342.91      316.88     18.52 o 
   0   6   9      369.84      346.99     21.86 o 
   1   6   9      237.48      270.81     25.66 o 
   2   6   9       96.64      119.98     18.70 o 
   3   6   9     1458.42     1349.91     84.74 o 
   4   6   9       70.95       89.29     18.15 o 
   5   6   9       67.07       31.47     26.95 o 
   6   6   9        6.16       14.43     19.56 o 
  -7   7   9       31.35       28.77     21.39 o 
  -6   7   9       46.74       48.08     21.57 o 
  -5   7   9       43.74       34.06     16.52 o 
  -4   7   9      955.52     1006.02     98.24 o 
  -3   7   9       24.97       64.27     19.30 o 
  -2   7   9      215.43      293.08     29.82 o 
  -1   7   9       10.41       22.44     11.34 o 
   0   7   9     1990.36     1938.17     49.52 o 
   1   7   9      405.61      423.35     26.17 o 
   2   7   9        6.68       -6.95      9.61 o 
   3   7   9       59.34       48.27     13.74 o 
   4   7   9       64.91       43.83     14.23 o 
   5   7   9       38.45        7.38     18.58 o 
   6   7   9       46.20       42.23     22.13 o 
  -6   8   9       31.97       23.98     23.73 o 
  -5   8   9       21.10       35.75     21.67 o 
  -4   8   9      256.10      358.38     46.48 o 
  -3   8   9        7.30       16.17     16.39 o 
  -2   8   9      304.42      346.05     31.86 o 
  -1   8   9      651.16      713.34     39.98 o 
   0   8   9      216.24      201.06     21.98 o 
   1   8   9      185.72      261.74     25.75 o 
   2   8   9     1302.68     1309.98     67.53 o 
   3   8   9      491.64      513.07     32.56 o 
   4   8   9       82.59       92.13     18.84 o 
   5   8   9       84.67       90.28     24.79 o 
  -6   9   9      203.93      240.25     36.70 o 
  -5   9   9      127.65      131.43     31.12 o 
  -4   9   9       14.48       10.23     17.41 o 
  -3   9   9       17.43      -25.00     25.00 o 
  -2   9   9        5.07       18.36     17.52 o 
  -1   9   9        5.52       -6.19     14.35 o 
   0   9   9      297.51      342.29     29.15 o 
   1   9   9      264.38      355.01     30.40 o 
   2   9   9      391.29      423.09     29.90 o 
   3   9   9       82.70       70.61     17.89 o 
   4   9   9      464.53      464.76     35.35 o 
   5   9   9        7.02        1.36     17.53 o 
  -5  10   9      284.58      293.09     40.69 o 
  -4  10   9      174.73      180.48     31.75 o 
  -3  10   9      655.60      592.31     42.55 o 
  -2  10   9      247.60      391.98     42.88 o 
  -1  10   9      400.25      450.06     39.71 o 
   0  10   9      355.33      408.89     37.32 o 
   1  10   9      384.58      425.64     34.14 o 
   2  10   9       46.29       42.24     16.26 o 
   3  10   9        0.81      -16.45     14.57 o 
   4  10   9       17.91       26.32     22.52 o 
  -4  11   9      408.23      436.38     47.78 o 
  -3  11   9        4.45        8.84     25.85 o 
  -2  11   9      921.68      976.04     54.30 o 
  -1  11   9        0.78      -21.39     14.92 o 
   0  11   9        5.45       13.67     23.44 o 
   1  11   9      176.17      279.29     32.09 o 
   2  11   9       38.81       50.58     21.04 o 
   3  11   9       11.52        6.96     17.28 o 
   0  12   9       99.61       98.45     28.62 o 
  -8   0  10      254.19      119.92     39.06 o 
  -6   0  10        0.53       -0.43     14.54 o 
  -4   0  10        0.77       -6.52     14.06 o 
  -2   0  10       11.99        3.52      9.62 o 
   0   0  10     3293.48     2692.22     96.88 o 
   2   0  10     2970.54     2340.26     94.53 o 
   4   0  10      784.58      845.51     42.77 o 
   6   0  10      193.46      279.66     33.24 o 
  -8   1  10       95.37       79.99     27.15 o 
  -7   1  10      194.79      151.71     29.61 o 
  -6   1  10       28.73       30.82     13.63 o 
  -5   1  10      368.94      388.73     27.08 o 
  -4   1  10       48.28       71.40     13.06 o 
  -3   1  10      489.25      505.11     29.89 o 
  -2   1  10     1741.68     1640.05     73.97 o 
  -1   1  10       62.82       61.11      9.34 o 
   0   1  10        0.30        1.28      8.87 o 
   1   1  10     1270.59     1116.28     45.55 o 
   2   1  10        7.49       13.45     11.89 o 
   3   1  10      892.98      884.20     44.45 o 
   4   1  10     1791.22     1750.27     53.47 o 
   5   1  10      357.26      406.14     24.02 o 
   6   1  10       64.74       62.72     18.26 o 
   7   1  10       89.14       77.21     21.01 o 
  -8   2  10        1.19       -3.96     18.66 o 
  -7   2  10       53.37       31.79     23.75 o 
  -6   2  10     1634.47     1629.81     60.98 o 
  -5   2  10      125.09      112.52     19.82 o 
  -4   2  10      915.22     1020.56     31.15 o 
  -3   2  10        0.60       -5.11      8.38 o 
  -2   2  10       45.73       66.29     11.03 o 
  -1   2  10       18.93       30.27      8.99 o 
   0   2  10      120.48      153.56     27.08 o 
   1   2  10      239.61      278.24     26.31 o 
   2   2  10       30.41       22.72     15.46 o 
   3   2  10      164.54      186.50     32.62 o 
   4   2  10      314.08      387.86     27.68 o 
   5   2  10       32.45       40.16     14.09 o 
   6   2  10      287.51      342.57     32.39 o 
   7   2  10        4.86        1.38     16.40 o 
  -8   3  10       42.00        5.33     24.11 o 
  -7   3  10      196.12      186.78     65.43 o 
  -6   3  10       64.83       55.33     20.45 o 
  -5   3  10      177.44      231.34     23.92 o 
  -4   3  10     1024.30     1050.21     44.05 o 
  -3   3  10       45.65       48.05     11.53 o 
  -2   3  10       11.33       15.80      7.66 o 
  -1   3  10     1009.07     1103.50     42.29 o 
   0   3  10      271.95      327.63     25.66 o 
   1   3  10      486.27      456.24     24.76 o 
   2   3  10      500.62      439.01     30.65 o 
   3   3  10      985.09      744.56     60.35 o 
   4   3  10      112.99      114.87     19.38 o 
   5   3  10        1.50      -15.59     10.39 o 
   6   3  10        0.41       -8.84     11.42 o 
   7   3  10        5.12      -19.57     16.16 o 
  -8   4  10        5.94       11.12     20.30 o 
  -7   4  10        7.28        4.23     19.93 o 
  -6   4  10      347.69      233.74     86.52 o 
  -5   4  10       45.67       64.00     16.43 o 
  -4   4  10      286.49      347.53     57.42 o 
  -3   4  10      141.18      168.29     16.94 o 
  -2   4  10      102.25       81.26     13.46 o 
  -1   4  10      255.50      281.02     22.21 o 
   0   4  10     2751.76     2638.80    119.63 o 
   1   4  10       10.35        2.07      8.81 o 
   2   4  10     1072.56     1067.17     65.43 o 
   3   4  10      255.32      292.20     45.31 o 
   4   4  10      115.46       96.75     23.00 o 
   5   4  10      573.41      547.95     60.93 o 
   6   4  10       72.39       34.77     30.47 o 
   7   4  10       12.30        5.26     23.83 o 
  -7   5  10       67.43       79.35     26.65 o 
  -6   5  10       79.55       84.50     22.60 o 
  -5   5  10     1023.02     1016.49     62.31 o 
  -4   5  10      736.44      705.55     57.16 o 
  -3   5  10      663.81      632.57     40.82 o 
  -2   5  10      234.65      290.92     18.26 o 
  -1   5  10      228.20      274.43     23.93 o 
   0   5  10      169.32      201.10     23.40 o 
   1   5  10       16.38        4.94      9.71 o 
   2   5  10       66.29      102.54     20.51 o 
   3   5  10       14.42       -5.65     13.67 o 
   4   5  10      147.62      142.09     21.65 o 
   5   5  10      447.43      416.03     60.55 o 
   6   5  10       33.35       36.72     20.99 o 
  -7   6  10      229.68      239.08     39.65 o 
  -6   6  10      215.05      204.47     30.84 o 
  -5   6  10       63.08       96.28     25.54 o 
  -4   6  10        1.38       -6.84     16.02 o 
  -3   6  10      236.13      309.93     27.07 o 
  -2   6  10      941.32      998.75     31.39 o 
  -1   6  10      653.45      655.60     30.50 o 
   0   6  10      392.32      438.98     40.95 o 
   1   6  10       30.22       37.61     15.22 o 
   2   6  10        6.56       15.73     12.10 o 
   3   6  10      372.54      372.06     29.31 o 
   4   6  10      298.64      328.06     28.87 o 
   5   6  10       69.78       48.53     20.69 o 
   6   6  10      284.34      263.89     40.38 o 
  -6   7  10       18.34       23.32     22.29 o 
  -5   7  10       12.54       18.75     20.63 o 
  -4   7  10      177.17      175.06     46.09 o 
  -3   7  10        7.10       14.82     20.35 o 
  -2   7  10      337.77      371.61     23.28 o 
  -1   7  10     1437.21     1460.51     44.51 o 
   0   7  10       78.48       64.48     16.01 o 
   1   7  10     1817.45     1767.07     72.95 o 
   2   7  10       79.33       87.31     18.07 o 
   3   7  10      308.42      360.67     28.61 o 
   4   7  10       22.53       -4.91     14.07 o 
   5   7  10       62.88       65.99     23.59 o 
  -6   8  10        4.22        7.91     21.18 o 
  -5   8  10       25.43       18.01     17.29 o 
  -4   8  10      213.11      230.97     42.97 o 
  -3   8  10      149.59      183.72     30.35 o 
  -2   8  10      820.67      788.84     45.84 o 
  -1   8  10      768.18      743.31     34.38 o 
   0   8  10        1.30       -1.34     11.47 o 
   1   8  10      126.07      162.86     21.86 o 
   2   8  10      642.16      591.44     31.74 o 
   3   8  10      253.66      320.45     31.40 o 
   4   8  10      275.50      245.31     36.86 o 
   5   8  10       18.67       27.30     23.65 o 
  -5   9  10      233.11      251.55     37.76 o 
  -4   9  10        5.94        3.99     19.52 o 
  -3   9  10     1077.29     1135.94     55.17 o 
  -2   9  10       21.03       22.64     18.50 o 
  -1   9  10       45.81       68.36     21.25 o 
   0   9  10       13.05       18.97     14.84 o 
   1   9  10        2.97        1.74     15.74 o 
   2   9  10       60.06       66.18     17.12 o 
   3   9  10       14.99       16.44     15.33 o 
   4   9  10        1.82        3.48     17.64 o 
  -4  10  10      270.35      371.14    111.92 o 
  -3  10  10      109.13       87.91     25.97 o 
  -2  10  10      400.21      438.68     52.73 o 
  -1  10  10      142.21      240.60     58.59 o 
   0  10  10       94.13      171.92     28.64 o 
   1  10  10        0.24        2.61     15.28 o 
   2  10  10      229.82      299.17     33.45 o 
   3  10  10       76.65       69.43     22.18 o 
  -3  11  10      232.71      276.17     58.98 o 
  -2  11  10       68.63       76.10     26.53 o 
  -1  11  10      313.16      444.13     53.13 o 
   0  11  10      107.78      147.66     43.36 o 
   1  11  10      363.80      432.87     46.55 o 
  -7   0  11      322.61      360.06    186.72 o 
  -5   0  11      146.86      170.85     48.63 o 
  -3   0  11       75.58      145.60     23.16 o 
  -1   0  11      675.42      629.30     50.78 o 
   1   0  11     1797.51     1580.88     80.86 o 
   3   0  11      446.99      506.26     50.78 o 
   5   0  11      493.09      471.72     36.78 o 
   7   0  11      229.32      258.99     55.47 o 
  -8   1  11       50.60       31.40     25.59 o 
  -7   1  11        0.15       -5.13     12.20 o 
  -6   1  11      192.56      194.73     31.18 o 
  -5   1  11      886.27     1002.83     34.11 o 
  -4   1  11      560.39      510.06     23.86 o 
  -3   1  11      280.50      344.80     21.03 o 
  -2   1  11      107.32      150.84     15.06 o 
  -1   1  11       86.25      101.99     15.58 o 
   0   1  11     1381.00     1226.31     60.35 o 
   1   1  11      657.52      598.44     51.56 o 
   2   1  11     2827.07     2464.33    409.18 o 
   3   1  11       57.63       72.33     18.13 o 
   4   1  11      276.74      288.87     33.56 o 
   5   1  11       20.00       10.06     14.18 o 
   6   1  11      244.10      303.86     31.48 o 
  -8   2  11        5.38       -8.27     19.51 o 
  -7   2  11        6.87        2.75     18.63 o 
  -6   2  11       57.80       51.34     15.98 o 
  -5   2  11       73.70       67.16     14.08 o 
  -4   2  11       13.53        8.53      9.70 o 
  -3   2  11     1757.96     1825.01     91.06 o 
  -2   2  11      571.24      567.34     56.66 o 
  -1   2  11     1879.87     1818.77    117.58 o 
   0   2  11      268.93      298.05     42.19 o 
   1   2  11     1084.86      892.43     55.86 o 
   2   2  11      972.40      881.73     44.47 o 
   3   2  11      401.01      404.76     37.85 o 
   4   2  11      336.72      428.63     32.71 o 
   5   2  11       22.78       18.46     13.43 o 
   6   2  11       76.95       83.51     20.04 o 
  -7   3  11       13.84        0.82     17.85 o 
  -6   3  11      341.66      344.96     74.22 o 
  -5   3  11      393.28      397.13     28.87 o 
  -4   3  11      186.68      227.65     20.42 o 
  -3   3  11      245.68      303.19     21.94 o 
  -2   3  11      216.73      260.30     22.67 o 
  -1   3  11      145.54      204.21     26.22 o 
   0   3  11      598.94      550.87     44.12 o 
   1   3  11      125.26      154.82     24.42 o 
   2   3  11      702.55      599.64     37.09 o 
   3   3  11      481.06      454.23     49.22 o 
   4   3  11      304.26      332.86     30.25 o 
   5   3  11       50.58       49.47     16.30 o 
   6   3  11      263.76      251.05     29.77 o 
  -7   4  11      499.04      356.72    102.15 o 
  -6   4  11      147.21      124.40     42.19 o 
  -5   4  11      765.40      682.74     33.23 o 
  -4   4  11      278.14      346.71     25.52 o 
  -3   4  11        7.90        7.44     10.14 o 
  -2   4  11     1087.45     1035.80     98.48 o 
  -1   4  11       32.86       32.94     11.95 o 
   0   4  11      580.72      542.12     26.62 o 
   1   4  11       16.51        4.92     12.39 o 
   2   4  11       25.76       20.06     15.52 o 
   3   4  11      219.31      227.14     31.73 o 
   4   4  11       21.60       15.61     12.73 o 
   5   4  11      585.98      546.19     33.09 o 
   6   4  11       20.99       35.21     20.85 o 
  -7   5  11       17.36       -7.66     21.29 o 
  -6   5  11       41.26       11.92     21.25 o 
  -5   5  11      118.12      125.18     26.78 o 
  -4   5  11      358.86      361.25     28.56 o 
  -3   5  11      225.96      242.77     21.37 o 
  -2   5  11     1495.03     1368.38    109.93 o 
  -1   5  11       43.34       43.13     13.57 o 
   0   5  11     1416.35     1309.50     70.96 o 
   1   5  11       19.87       15.07     14.06 o 
   2   5  11      167.48      199.64     30.10 o 
   3   5  11       88.19      118.04     24.07 o 
   4   5  11      150.56      133.75     22.60 o 
   5   5  11       82.95       49.54     21.44 o 
   6   5  11       41.85       27.98     22.13 o 
  -6   6  11        0.03      -20.35     18.56 o 
  -5   6  11       16.18       -0.02     19.86 o 
  -4   6  11      599.86      672.50     43.36 o 
  -3   6  11      674.92      656.55     43.89 o 
  -2   6  11       39.89       30.55     13.35 o 
  -1   6  11      654.85      708.71     38.97 o 
   0   6  11       11.31       10.23     11.64 o 
   1   6  11      209.61      341.67     28.17 o 
   2   6  11      585.31      592.64     38.67 o 
   3   6  11      619.87      552.04     57.62 o 
   4   6  11       61.66       57.47     17.13 o 
   5   6  11       38.16       32.69     22.81 o 
  -6   7  11      326.86      363.71     87.11 o 
  -5   7  11       17.72       15.10     20.06 o 
  -4   7  11       42.37       37.61     23.34 o 
  -3   7  11       22.93       15.39     17.74 o 
  -2   7  11        4.35       -8.25     12.71 o 
  -1   7  11       26.04       27.18     15.57 o 
   0   7  11        5.97       18.40     12.59 o 
   1   7  11       15.83       -4.71     14.25 o 
   2   7  11      156.69      209.15     31.40 o 
   3   7  11       53.65       40.51     15.81 o 
   4   7  11      987.22      804.50     51.97 o 
   5   7  11        0.00        6.07     18.01 o 
  -5   8  11      127.13       62.13     37.50 o 
  -4   8  11      144.20      242.55     37.29 o 
  -3   8  11      371.73      417.79     39.62 o 
  -2   8  11      210.94      255.76     34.66 o 
  -1   8  11      309.55      370.93     31.09 o 
   0   8  11      822.35      819.78     36.94 o 
   1   8  11      184.12      269.18     28.25 o 
   2   8  11       95.88      131.54     48.83 o 
   3   8  11      210.34      188.24     32.54 o 
   4   8  11      108.59       88.09     26.37 o 
  -4   9  11      290.83      410.16     60.94 o 
  -3   9  11        8.77        1.95     18.76 o 
  -2   9  11      658.52      675.22     44.71 o 
  -1   9  11       10.17       -3.22     15.24 o 
   0   9  11     1013.75     1042.51     42.28 o 
   1   9  11        1.04      -13.06     13.18 o 
   2   9  11       25.85       19.37     15.42 o 
   3   9  11       81.94       57.71     24.01 o 
  -3  10  11       14.84       19.36     22.13 o 
  -2  10  11        8.64        2.02     21.38 o 
  -1  10  11        0.70       -5.32     18.55 o 
   0  10  11        6.28       33.59     28.91 o 
   1  10  11       87.30       82.02     25.03 o 
   2  10  11      120.09      113.22     23.47 o 
  -6   0  12       42.33       47.30     24.71 o 
  -4   0  12     2423.50     2226.78    140.43 o 
  -2   0  12     2508.65     2176.59     96.49 o 
   0   0  12     1260.73     1068.37     69.53 o 
   2   0  12        7.77        0.39     15.63 o 
   4   0  12      636.74      590.63     58.98 o 
   6   0  12       25.42       62.89     34.38 o 
  -7   1  12       13.99       11.01     13.71 o 
  -6   1  12       63.31       84.10     18.04 o 
  -5   1  12      175.04      201.31     21.29 o 
  -4   1  12      437.35      416.27     24.04 o 
  -3   1  12       60.48       63.44     13.04 o 
  -2   1  12       77.74       90.66     21.09 o 
  -1   1  12      357.31      333.46     33.54 o 
   0   1  12     1256.65     1106.50     50.12 o 
   1   1  12      589.87      467.58     48.44 o 
   2   1  12       58.40       89.08     21.67 o 
   3   1  12        6.70        5.94     12.27 o 
   4   1  12       52.85       35.74     18.39 o 
   5   1  12      617.61      570.16     34.59 o 
   6   1  12       39.07       48.67     19.14 o 
  -7   2  12        0.14       15.02     16.37 o 
  -6   2  12      167.46      167.57     29.82 o 
  -5   2  12       47.10       62.66     17.14 o 
  -4   2  12       26.66        6.16     11.64 o 
  -3   2  12       69.83       65.88     14.58 o 
  -2   2  12      220.08      242.52     31.57 o 
  -1   2  12      141.26      126.56     22.91 o 
   0   2  12      723.52      585.53     37.55 o 
   1   2  12       43.00       29.66     16.16 o 
   2   2  12      342.53      383.59     31.21 o 
   3   2  12        9.40       -4.33     12.82 o 
   4   2  12      467.12      440.39     35.90 o 
   5   2  12        8.87       13.53     15.77 o 
   6   2  12       24.35       37.64     19.28 o 
  -7   3  12       99.93       78.39     23.93 o 
  -6   3  12        2.39       -3.08     14.92 o 
  -5   3  12      443.00      441.34     27.14 o 
  -4   3  12      192.76      226.43     20.89 o 
  -3   3  12     1408.32     1522.86     80.85 o 
  -2   3  12      654.16      579.46     29.62 o 
  -1   3  12      665.18      531.62     35.91 o 
   0   3  12        0.23        1.73     11.84 o 
   1   3  12        9.84       15.01     15.35 o 
   2   3  12      118.91      121.70     23.16 o 
   3   3  12      271.79      264.21     33.58 o 
   4   3  12       98.79      121.34     31.06 o 
   5   3  12      110.30      112.01     21.21 o 
   6   3  12       21.50        6.12     19.44 o 
  -7   4  12       58.24       32.10     43.36 o 
  -6   4  12      120.99      104.65     50.20 o 
  -5   4  12       23.77       19.60     12.67 o 
  -4   4  12     1244.97     1213.49     37.71 o 
  -3   4  12        2.56        2.06     11.11 o 
  -2   4  12      134.76      135.78     25.10 o 
  -1   4  12      303.89      355.18     25.28 o 
   0   4  12      314.33      302.01     41.60 o 
   1   4  12      271.71      297.20     40.63 o 
   2   4  12        4.48       17.58     15.84 o 
   3   4  12      151.82      151.91     33.59 o 
   4   4  12      265.04      289.47     29.63 o 
   5   4  12       97.07      105.18     21.42 o 
  -6   5  12      261.20      264.02     80.66 o 
  -5   5  12       77.38      117.61     28.64 o 
  -4   5  12       82.40       67.50     14.71 o 
  -3   5  12       16.31        2.76     13.68 o 
  -2   5  12       21.13       15.01     11.46 o 
  -1   5  12       16.98        3.39     11.01 o 
   0   5  12      375.14      397.73     32.81 o 
   1   5  12      256.34      321.78     41.60 o 
   2   5  12        0.60        8.47     15.60 o 
   3   5  12     1275.25     1188.25    179.10 o 
   4   5  12       59.82       50.78     18.43 o 
   5   5  12       68.11       74.64     24.39 o 
  -6   6  12      106.48      129.71     33.06 o 
  -5   6  12      102.78      110.45     31.06 o 
  -4   6  12      134.26      170.64     23.80 o 
  -3   6  12        0.01       -5.80     12.51 o 
  -2   6  12       90.26       91.41     22.74 o 
  -1   6  12        0.13       -9.80     11.46 o 
   0   6  12      125.77      104.53     20.49 o 
   1   6  12      514.30      513.58     62.70 o 
   2   6  12     1163.10     1123.50    214.06 o 
   3   6  12        0.55      -10.74     15.99 o 
   4   6  12      163.54      196.45     26.68 o 
   5   6  12       79.51       78.80     28.45 o 
  -5   7  12      449.84      395.38     90.63 o 
  -4   7  12       79.89       77.20     23.27 o 
  -3   7  12      619.63      613.40     42.77 o 
  -2   7  12       35.38       39.38     18.25 o 
  -1   7  12      680.74      715.82     71.68 o 
   0   7  12      257.52      298.96     27.89 o 
   1   7  12      297.35      302.55     41.60 o 
   2   7  12        9.16       11.13     16.85 o 
   3   7  12       50.27       27.54     14.50 o 
   4   7  12       18.85       10.89     20.58 o 
  -5   8  12      248.90      335.73    100.20 o 
  -4   8  12       12.77       16.37     21.74 o 
  -3   8  12      131.66      131.66     29.68 o 
  -2   8  12      321.89      427.35     42.38 o 
  -1   8  12        0.09       -4.22     13.83 o 
   0   8  12      116.60      129.38     25.85 o 
   1   8  12      265.09      291.44     48.05 o 
   2   8  12      204.82      291.52     37.97 o 
   3   8  12        1.37       -9.21     16.96 o 
  -3   9  12        0.64        2.01     19.47 o 
  -2   9  12        7.21       13.11     18.35 o 
  -1   9  12       55.29       56.73     25.09 o 
   0   9  12       47.64       64.07     17.93 o 
   1   9  12      364.88      393.46     41.55 o 
   2   9  12        2.16       -5.08     26.17 o 
  -1  10  12       93.83      149.36     29.26 o 
   0  10  12      445.18      567.96     51.91 o 
  -7   0  13        7.72       11.16     25.00 o 
  -5   0  13        5.91       -2.39     14.83 o 
  -3   0  13      818.83      812.90     64.06 o 
  -1   0  13      922.80      835.16     66.41 o 
   1   0  13      315.45      297.27     50.00 o 
   3   0  13      736.79      670.32     60.55 o 
   5   0  13        9.97       34.52     22.85 o 
  -7   1  13       32.02       22.38     16.69 o 
  -6   1  13        7.74      -10.04     12.35 o 
  -5   1  13      137.27      119.00     18.70 o 
  -4   1  13      965.19      980.24     34.84 o 
  -3   1  13      841.88      841.30     90.20 o 
  -2   1  13      416.40      351.73     62.11 o 
  -1   1  13        1.68        3.57     13.65 o 
   0   1  13        0.89        2.07     15.31 o 
   1   1  13       82.79       57.23     20.16 o 
   2   1  13      666.04      587.99     40.03 o 
   3   1  13      347.34      446.04     49.22 o 
   4   1  13      193.94      265.41     36.54 o 
   5   1  13       65.11       76.44     24.16 o 
  -7   2  13      322.22      249.79     79.97 o 
  -6   2  13        9.06       15.47     14.89 o 
  -5   2  13      300.47      388.95     27.27 o 
  -4   2  13       54.71       51.50     15.54 o 
  -3   2  13      686.36      688.43     69.92 o 
  -2   2  13      636.49      614.79     39.33 o 
  -1   2  13        2.56        3.65     19.73 o 
   0   2  13        3.51       -4.44     11.63 o 
   1   2  13       24.83       18.19     14.21 o 
   2   2  13       14.29        7.04     12.01 o 
   3   2  13      234.39      238.61     38.67 o 
   4   2  13        0.06       -3.72     16.16 o 
   5   2  13      475.24      507.42     36.44 o 
  -6   3  13       82.26       77.83     22.90 o 
  -5   3  13       30.68        8.35     14.02 o 
  -4   3  13       19.13        7.99     13.25 o 
  -3   3  13       64.69       68.69     17.20 o 
  -2   3  13      672.94      661.86     58.98 o 
  -1   3  13     1042.74      906.09     47.15 o 
   0   3  13        6.89      -11.96     12.10 o 
   1   3  13       70.51       86.38     21.21 o 
   2   3  13     1012.34      877.13     92.77 o 
   3   3  13      326.67      296.32     35.36 o 
   4   3  13       47.10       29.32     19.89 o 
   5   3  13       18.16       27.56     17.11 o 
  -6   4  13        0.29       -1.13     15.72 o 
  -5   4  13       51.91       42.78     18.09 o 
  -4   4  13      245.13      242.15     26.29 o 
  -3   4  13       42.53       70.32     21.64 o 
  -2   4  13        0.07        0.96     11.74 o 
  -1   4  13      253.58      243.03     37.31 o 
   0   4  13      114.77      103.62     24.03 o 
   1   4  13     1185.86     1117.85     54.09 o 
   2   4  13       19.69       17.05     18.07 o 
   3   4  13      148.62      131.97     27.03 o 
   4   4  13      111.88      103.76     20.54 o 
   5   4  13       47.72       77.85     22.53 o 
  -6   5  13      583.90      604.42     38.76 o 
  -5   5  13        0.36       -4.13     17.73 o 
  -4   5  13      120.34      132.81     22.95 o 
  -3   5  13       22.90       32.40     14.51 o 
  -2   5  13      272.83      317.62     29.18 o 
  -1   5  13       44.96       48.04     19.80 o 
   0   5  13        5.32       -5.17     13.38 o 
   1   5  13       70.28       47.99     22.45 o 
   2   5  13       50.16       22.05     20.29 o 
   3   5  13       36.61       22.65     19.87 o 
   4   5  13      212.98      211.55     29.84 o 
  -5   6  13       69.14       52.11     23.40 o 
  -4   6  13       61.41       59.81     22.45 o 
  -3   6  13      297.68      322.44     31.72 o 
  -2   6  13      942.53      884.14     39.68 o 
  -1   6  13      466.38      449.08     37.70 o 
   0   6  13        5.85      -17.44     15.84 o 
   1   6  13       89.59       66.07     28.32 o 
   2   6  13      316.72      378.14     41.92 o 
   3   6  13      108.06       91.35     26.69 o 
   4   6  13       19.22       22.54     16.15 o 
  -4   7  13       45.64       52.45     22.41 o 
  -3   7  13        3.36       18.48     20.97 o 
  -2   7  13      726.90      731.56     37.30 o 
  -1   7  13        0.97       -7.40     16.90 o 
   0   7  13     1245.17     1071.78     56.07 o 
   1   7  13        7.80        0.30     15.87 o 
   2   7  13      352.54      389.36     63.87 o 
   3   7  13        5.63       -4.43     14.26 o 
  -3   8  13       97.07       73.65     26.56 o 
  -2   8  13      264.46      309.08     38.53 o 
  -1   8  13      220.36      314.75     31.48 o 
   0   8  13        7.85        9.74     21.95 o 
   1   8  13      278.39      315.15     38.29 o 
   2   8  13      203.71      221.48     34.41 o 
  -2   9  13        6.79        6.57     18.74 o 
  -1   9  13        6.30        2.84     17.90 o 
   0   9  13       25.91        4.29     22.27 o 
  -6   0  14      204.40      183.91     83.40 o 
  -4   0  14       63.73       32.81     28.52 o 
  -2   0  14      109.65       83.59     34.77 o 
   0   0  14      171.77      242.58     50.78 o 
   2   0  14       42.35       31.25     27.34 o 
  -6   1  14      130.68      120.56     21.93 o 
  -5   1  14      520.42      491.11     32.13 o 
  -4   1  14      119.33      150.43     29.14 o 
  -3   1  14      132.54      158.52     32.42 o 
  -2   1  14       25.82        9.57     16.30 o 
  -1   1  14      634.48      553.50     41.51 o 
   0   1  14       57.10       70.83     21.37 o 
   1   1  14      559.73      515.06     48.83 o 
   2   1  14       23.60        4.24     12.84 o 
   3   1  14       14.33       -7.44     16.99 o 
   4   1  14        7.28       23.00     21.26 o 
  -6   2  14       18.77       16.96     15.88 o 
  -5   2  14       32.79       38.31     19.60 o 
  -4   2  14      815.02      718.28     70.87 o 
  -3   2  14        4.46       -2.56     15.44 o 
  -2   2  14      784.23      634.42     42.66 o 
  -1   2  14        9.69        7.35     15.18 o 
   0   2  14      501.05      412.80     35.22 o 
   1   2  14       97.53       61.65     19.85 o 
   2   2  14      227.15      152.51     26.50 o 
   3   2  14      146.45      182.22     31.20 o 
   4   2  14      129.19      111.50     29.28 o 
  -6   3  14      129.54      133.67     27.14 o 
  -5   3  14       44.35       82.40     21.11 o 
  -4   3  14      187.62      199.74     27.64 o 
  -3   3  14       22.64       41.88     47.46 o 
  -2   3  14        0.49       -9.63     13.01 o 
  -1   3  14       13.25       12.89     16.02 o 
   0   3  14       45.95       39.47     19.03 o 
   1   3  14       20.26       13.79     14.02 o 
   2   3  14        4.48      -17.27     13.89 o 
   3   3  14      508.91      458.21     55.08 o 
   4   3  14      104.68       38.74     22.31 o 
  -5   4  14       65.96       71.00     29.95 o 
  -4   4  14       32.85       50.70     17.12 o 
  -3   4  14      243.17      292.09     37.14 o 
  -2   4  14        5.27        7.98     14.06 o 
  -1   4  14       16.90        8.43     17.38 o 
   0   4  14       67.41       48.80     22.27 o 
   1   4  14      168.86      199.69     32.66 o 
   2   4  14       59.24       45.67     21.25 o 
   3   4  14       19.25       24.75     22.69 o 
   4   4  14      500.34      585.73     42.37 o 
  -5   5  14       34.32        4.32     22.05 o 
  -4   5  14       68.51       79.58     40.04 o 
  -3   5  14      458.29      459.86     31.69 o 
  -2   5  14        4.33       23.52     21.59 o 
  -1   5  14     1630.06     1277.01     66.02 o 
   0   5  14       54.55       65.46     22.30 o 
   1   5  14       30.78       15.32     20.27 o 
   2   5  14      131.12      163.99     30.64 o 
   3   5  14       76.90       31.25     28.13 o 
  -4   6  14      330.89      325.06     41.49 o 
  -3   6  14       94.36      107.05     21.16 o 
  -2   6  14      458.33      509.51     42.80 o 
  -1   6  14        3.14       -9.76     19.23 o 
   0   6  14      248.98      283.68     39.33 o 
   1   6  14      120.62      126.95     35.94 o 
   2   6  14       58.37       37.52     21.96 o 
   3   6  14       18.52       14.41     20.19 o 
  -3   7  14       72.93       89.05     29.14 o 
  -2   7  14       55.55       39.25     24.94 o 
  -1   7  14        0.57        7.56     18.77 o 
   0   7  14        5.23        1.38     25.00 o 
   1   7  14      123.57      137.61     27.31 o 
   2   7  14        9.29        3.83     18.85 o 
  -1   8  14        6.62        9.51     19.14 o 
   0   8  14      351.98      394.68     44.75 o 
  -5   0  15      164.96      161.33     44.14 o 
  -3   0  15     1047.63      855.87     73.44 o 
  -1   0  15      575.26      463.29     56.64 o 
   1   0  15       10.59      -13.28     16.02 o 
   3   0  15       62.76       30.47     30.08 o 
  -5   1  15       95.49      151.86     34.38 o 
  -4   1  15       33.03       14.30     20.99 o 
  -3   1  15        4.29       15.91     16.99 o 
  -2   1  15      285.31      281.38     37.94 o 
  -1   1  15      533.95      429.59     44.82 o 
   0   1  15      458.68      479.17     46.37 o 
   1   1  15        0.31       -4.63     16.23 o 
   2   1  15        6.32        4.21     17.18 o 
   3   1  15        1.59      -24.08     19.53 o 
  -5   2  15        3.33      -20.70     22.93 o 
  -4   2  15       12.44        4.92     21.22 o 
  -3   2  15        1.59      -16.30     14.63 o 
  -2   2  15       47.69       56.51     23.58 o 
  -1   2  15      183.16      193.03     40.43 o 
   0   2  15        9.65       -2.17     15.39 o 
   1   2  15      740.72      658.65     45.73 o 
   2   2  15       60.42       48.42     19.12 o 
   3   2  15       28.16       11.36     18.75 o 
  -5   3  15      155.61      138.63     31.47 o 
  -4   3  15      161.45      161.11     31.86 o 
  -3   3  15      247.40      263.10     35.55 o 
  -2   3  15      500.92      441.27     39.74 o 
  -1   3  15       21.19       18.58     18.03 o 
   0   3  15       17.68       21.38     21.41 o 
   1   3  15        2.99       -1.46     17.55 o 
   2   3  15      239.64      206.80     39.26 o 
   3   3  15      151.87      155.23     31.75 o 
  -4   4  15        8.91       -7.06     21.10 o 
  -3   4  15      438.05      416.20     45.65 o 
  -2   4  15        0.84       -0.99     15.63 o 
  -1   4  15       61.66       55.04     23.44 o 
   0   4  15      158.51      147.25     30.31 o 
   1   4  15       37.88       17.95     20.23 o 
   2   4  15       47.54       93.98     68.56 o 
   3   4  15      179.68      119.82     29.24 o 
  -4   5  15        2.29       23.05     37.11 o 
  -3   5  15        9.50       10.77     19.40 o 
  -2   5  15      187.52      200.46     45.51 o 
  -1   5  15       24.65       14.79     19.99 o 
   0   5  15       35.18       41.23     22.23 o 
   1   5  15        0.04       -3.19     19.12 o 
   2   5  15      509.45      592.19     80.86 o 
  -3   6  15       93.73       72.27     30.86 o 
  -2   6  15       65.25       53.58     25.43 o 
  -1   6  15       32.21       35.87     21.49 o 
   0   6  15       23.78        4.30     19.34 o 
   1   6  15      223.89      184.61     34.39 o 
  -4   0  16       72.37       51.17     32.81 o 
  -2   0  16     1115.39     1166.03     87.50 o 
   0   0  16      228.83      211.33     50.39 o 
   2   0  16       12.76        6.64     23.05 o 
  -4   1  16      180.16      161.20     34.47 o 
  -3   1  16       72.74       43.42     26.79 o 
  -2   1  16        5.71       -3.51     19.89 o 
  -1   1  16      341.82      328.05     44.05 o 
   0   1  16       13.26       -4.32     20.35 o 
   1   1  16        2.12      -10.81     18.21 o 
   2   1  16      150.66      174.28     33.59 o 
  -4   2  16       76.67       53.35     28.02 o 
  -3   2  16       42.70       20.70     22.02 o 
  -2   2  16      100.81       87.97     37.50 o 
  -1   2  16       47.91       50.25     23.88 o 
   0   2  16       10.90        2.02     18.78 o 
   1   2  16        1.23      -18.69     20.23 o 
   2   2  16       26.30       19.73     21.96 o 
  -3   3  16       99.34       62.73     25.97 o 
  -2   3  16      174.25      154.46     30.86 o 
  -1   3  16      538.60      559.77     75.39 o 
   0   3  16       42.08       54.92     23.36 o 
   1   3  16      298.06      294.48     40.61 o 
  -3   4  16      184.35      224.82     37.57 o 
  -2   4  16      118.93      113.77     29.80 o 
  -1   4  16        1.97        3.75     18.21 o 
   0   4  16      574.50      590.52     46.95 o 
   1   4  16       76.07       58.60     24.29 o 
  -1   5  16        0.45       -8.87     19.20 o 
  -1   0  17        5.65        3.91     28.52 o 
  -1   1  17       89.18       86.52     29.54 o 
                                                 
